# Supplementary material for: Synthesis and structure of poly[(μ3-hydrogen phosphato)(pyridine)­zinc(II)]
Source: Acta Crystallogr E Crystallogr Commun. 2025 Oct 24;81(Pt 11):1040–3. doi: 10.1107/S2056989025008308 (PMC12589842; doi:10.1107/S2056989025008308)
Supplement: Supplementary file 1 [file e-81-01040-sup1.cif]

##############################################################################
#                                                                            #
# This CIF contains the data in a paper accepted for publication in          #
# Acta Crystallographica Section E. It conforms to the requirements of       #
# Notes for Authors for Acta Crystallographica Section E, and has been       #
# peer reviewed under the auspices of the IUCr Commission on Journals.       #
#                                                                            #
# Full details of the Crystallographic Information File format               #
# are given in the paper "The Crystallographic Information File (CIF):       #
# a New Standard Archive File for Crystallography" by S. R. Hall, F. H.      #
# Allen and I. D. Brown [Acta Cryst. (1991), A47, 655-685].                  #
#                                                                            #
# The current version of the core CIF dictionary is obtainable from          #
# ftp://ftp.iucr.org/pub/cif_core.dic.                                       #
#                                                                            #
# Software is freely available for graphical display of the structure(s)     #
# in this CIF. For information consult the CIF software page                 #
# http://www.iucr.org/resources/cif/software.                                #
#                                                                            #
# This file may be used for bona fide research purposes within the           #
# scientific community so long as proper attribution is given to the journal # 
# article from which it was obtained.                                        #
#                                                                            #
##############################################################################
data_I
_audit_creation_method     'SHELXL-2016/6'
_journal_date_recd_electronic     2025-07-21
_journal_date_accepted     2025-09-21
_journal_name_full     'Acta Crystallographica, Section E'
_journal_year     2025
_journal_volume     81
_journal_issue     11
_journal_page_first     0
_journal_page_last     0
_journal_paper_category     GM
_journal_paper_doi     10.1107/S2056989025008308
_journal_coeditor_code     EV2021
_publ_contact_author_name     'Pan, Zhifeng'
_publ_contact_author_address
;
Clinical Laboratory, The second hospital of Sanming city, 366000, Fujian,
 Yong'an, China.
;
_publ_contact_author_email     '13605990569@163.com'
_publ_contact_author_fax     ?
_publ_contact_author_phone     ?
_publ_section_title
;
Synthesis and supramolecular structure of
poly[(\m~3~-hydrogen phosphato)(pyridine)zinc(II)]
;
_publ_section_title_footnote     .
loop_
    _publ_author_name
    _publ_author_footnote
    _publ_author_address
    'Huang, Liming' .
;
Orthopedic Department,
The Second Hospital of Sanming,
Fujian, 366000,
People's Republic of China
;
    'Luo, Fochang' .
;
Orthopedic Department,
The Second Hospital of Sanming,
Fujian, 366000,
People's Republic of China
;
    'Wang, Qingshi' .
;
Orthopedic Department,
The Second Hospital of Sanming,
Fujian, 366000,
People's Republic of China
;
    'Xu, Xian' .
;
Clinical Laboratory,
Orthopedic Department,
The Second Hospital of Sanming,
Fujian, 366000,
People's Republic of China
;
    'Pan, Zhifeng' .
;
Medical Department,
The Second Hospital of Sanming,
Fujian, 366000,
People's Republic of China
;
_publ_section_synopsis
;
In the crystal, the infinite ladder structure of pyZn(HPO~4~) is interconnected
by  extended ...OPOH...OPOH...OPOH... hydrogen bonds into supramolecular
sheets with characteristic [P---OH...OPOH...O~2~Zn] ten-membered rings.
;
_chemical_name_systematic
;
Poly[(\m~3~-hydrogen phosphato)(pyridine)zinc(II)]
;
_chemical_name_common     ?
_chemical_formula_moiety     'C5 H6 N O4 P Zn'
_chemical_formula_sum     'C5 H6 N O4 P Zn'
_chemical_formula_iupac     '[Zn (H P O4) (C5 H5 N)]'
_chemical_formula_weight     240.45
_chemical_melting_point     ?
_chemical_absolute_configuration     ?
_space_group_crystal_system     monoclinic
_space_group_name_H-M_alt     'P 21'
_space_group_name_Hall     'P 2yb'
loop_
    _space_group_symop_operation_xyz
    'x, y, z'
    '-x, y+1/2, -z'
_cell_length_a     7.7394(3)
_cell_length_b     5.3806(2)
_cell_length_c     9.0929(4)
_cell_angle_alpha     90
_cell_angle_beta     91.246(2)
_cell_angle_gamma     90
_cell_volume     378.56(3)
_cell_formula_units_Z     2
_cell_measurement_reflns_used     2993
_cell_measurement_theta_min     3.495
_cell_measurement_theta_max     27.489
_cell_measurement_temperature     150(2)
_exptl_crystal_description     plate
_exptl_crystal_colour     white
_exptl_crystal_size_max     0.21
_exptl_crystal_size_mid     0.15
_exptl_crystal_size_min     0.06
_exptl_crystal_density_diffrn     2.109
_exptl_crystal_density_meas     ?
_exptl_crystal_density_method     ?
_exptl_crystal_F_000     240
_exptl_absorpt_coefficient_mu     3.424
_exptl_absorpt_correction_type     multi-scan
_exptl_absorpt_process_details
;
(SADABS; Krause <i>et al.</i>,  2015)
;
_exptl_absorpt_correction_T_min     0.789
_exptl_absorpt_correction_T_max     1.000
_diffrn_ambient_temperature     150(2)
_diffrn_source     ?
_diffrn_radiation_type     MoK\a
_diffrn_radiation_wavelength     0.71073
_diffrn_measurement_device_type     'Bruker APEXII CCD'
_diffrn_measurement_method     '\f and \w scans'
_diffrn_detector_area_resol_mean     ?
_diffrn_reflns_number     2993
_diffrn_reflns_av_R_equivalents     0.0317
_diffrn_reflns_av_unetI/netI     0.0500
_diffrn_reflns_theta_min     3.495
_diffrn_reflns_theta_max     27.489
_diffrn_reflns_theta_full     25.242
_diffrn_measured_fraction_theta_max     0.972
_diffrn_measured_fraction_theta_full     0.965
_diffrn_reflns_limit_h_min     -10
_diffrn_reflns_limit_h_max     10
_diffrn_reflns_limit_k_min     -6
_diffrn_reflns_limit_k_max     6
_diffrn_reflns_limit_l_min     -10
_diffrn_reflns_limit_l_max     11
_refine_special_details
;
 Refined as an inversion twin.
;
_reflns_number_total     1489
_reflns_number_gt     1467
_reflns_threshold_expression     'I > 2\s(I)'
_refine_ls_structure_factor_coef     Fsqd
_refine_ls_matrix_type     full
_refine_ls_R_factor_all     0.0233
_refine_ls_R_factor_gt     0.0230
_refine_ls_wR_factor_gt     0.0661
_refine_ls_wR_factor_ref     0.0664
_refine_ls_goodness_of_fit_ref     0.865
_refine_ls_restrained_S_all     0.864
_refine_ls_number_reflns     1489
_refine_ls_number_parameters     134
_refine_ls_number_restraints     7
_refine_ls_hydrogen_treatment     refall
_refine_ls_weighting_scheme     calc
_refine_ls_weighting_details
                      'w=1/[\s^2^(Fo^2^)+(0.0516P)^2^] where P=(Fo^2^+2Fc^2^)/3'
_atom_sites_solution_hydrogens     difmap
_atom_sites_solution_primary     ?
_atom_sites_solution_secondary     ?
_refine_ls_shift/su_max     0.001
_refine_ls_shift/su_mean     0.000
_refine_diff_density_max     0.481
_refine_diff_density_min     -0.417
_refine_ls_extinction_method     none
_refine_ls_extinction_coef     .
_refine_ls_abs_structure_details
;
 Refined as an inversion twin
;
_refine_ls_abs_structure_Flack     0.051(19)
loop_
    _atom_type_symbol
    _atom_type_description
    _atom_type_scat_dispersion_real
    _atom_type_scat_dispersion_imag
    _atom_type_scat_source
    'C' 'C' 0.0033 0.0016
                         'International Tables Vol C Tables 4.2.6.8 and 6.1.1.4'
    'H' 'H' 0.0000 0.0000
                         'International Tables Vol C Tables 4.2.6.8 and 6.1.1.4'
    'N' 'N' 0.0061 0.0033
                         'International Tables Vol C Tables 4.2.6.8 and 6.1.1.4'
    'O' 'O' 0.0106 0.0060
                         'International Tables Vol C Tables 4.2.6.8 and 6.1.1.4'
    'P' 'P' 0.1023 0.0942
                         'International Tables Vol C Tables 4.2.6.8 and 6.1.1.4'
    'Zn' 'Zn' 0.2839 1.4301
                         'International Tables Vol C Tables 4.2.6.8 and 6.1.1.4'
_computing_data_collection
;
APEX2 (Bruker, 2014)
;
_computing_cell_refinement
;
SAINT (Bruker, 2014)
;
_computing_data_reduction
;
SAINT (Bruker, 2014)
;
_computing_structure_solution
;
<i>SHELXT2014/5</i> (Sheldrick, 2015a)
;
_computing_structure_refinement
;
<i>SHELXL2016/6</i> (Sheldrick, 2015b)
;
_computing_molecular_graphics
;
DIAMOND (Brandenburg, 2005)
;
_computing_publication_material     ?
loop_
    _atom_site_type_symbol
    _atom_site_label
    _atom_site_fract_x
    _atom_site_fract_y
    _atom_site_fract_z
    _atom_site_U_iso_or_equiv
    _atom_site_adp_type
    _atom_site_calc_flag
    _atom_site_occupancy
    _atom_site_disorder_assembly
    _atom_site_disorder_group
    Zn Zn 0.84495(4) 0.37175(6) 0.86294(3) 0.00820(15) Uani d 1 . .
    P P 0.75242(9) 0.8661(2) 1.02007(8) 0.00782(19) Uani d 1 . .
    O O1 0.7596(4) 0.7061(6) 0.8821(3) 0.0141(5) Uani d 1 . .
    O O2 0.5993(3) 0.7752(6) 1.1188(3) 0.0133(5) Uani d 1 . .
    H H 0.496(5) 0.724(13) 1.073(5) 0.041(17) Uiso d 1 . .
    O O3 0.7118(3) 1.1366(5) 0.9761(3) 0.0105(5) Uani d 1 . .
    O O4 0.9091(3) 0.8453(7) 1.1202(3) 0.0150(6) Uani d 1 . .
    N N 0.7918(4) 0.3106(6) 0.6448(3) 0.0108(7) Uani d 1 . .
    C C1 0.6998(5) 0.1149(8) 0.5928(4) 0.0134(7) Uani d 1 . .
    H H1 0.670(5) -0.016(7) 0.662(4) 0.010(12) Uiso d 1 . .
    C C2 0.6540(5) 0.0929(8) 0.4445(4) 0.0178(8) Uani d 1 . .
    H H2 0.589(7) -0.050(8) 0.416(5) 0.035(15) Uiso d 1 . .
    C C3 0.7034(6) 0.2769(8) 0.3478(4) 0.0176(8) Uani d 1 . .
    H H3 0.667(5) 0.283(9) 0.246(3) 0.014(12) Uiso d 1 . .
    C C4 0.8002(5) 0.4766(8) 0.4008(4) 0.0172(8) Uani d 1 . .
    H H4 0.831(6) 0.623(7) 0.349(5) 0.021(14) Uiso d 1 . .
    C C5 0.8404(5) 0.4859(8) 0.5486(4) 0.0150(8) Uani d 1 . .
    H H5 0.894(6) 0.623(7) 0.594(5) 0.017(12) Uiso d 1 . .
loop_
    _atom_site_aniso_label
    _atom_site_aniso_U_11
    _atom_site_aniso_U_22
    _atom_site_aniso_U_33
    _atom_site_aniso_U_12
    _atom_site_aniso_U_13
    _atom_site_aniso_U_23
    Zn 0.0081(2) 0.0080(2) 0.0085(2) 0.00058(18) -0.00045(13) -0.00030(19)
    P 0.0070(3) 0.0077(4) 0.0087(4) 0.0005(5) 0.0001(3) 0.0012(5)
    O1 0.0213(13) 0.0094(12) 0.0117(13) 0.0050(11) 0.0012(10) -0.0018(11)
    O2 0.0093(12) 0.0185(13) 0.0121(12) -0.0043(11) 0.0003(9) 0.0040(11)
    O3 0.0098(11) 0.0081(12) 0.0136(12) 0.0004(10) 0.0014(9) 0.0000(10)
    O4 0.0091(10) 0.0213(16) 0.0144(11) -0.0005(12) -0.0015(8) 0.0032(13)
    N 0.0100(13) 0.0109(17) 0.0116(14) 0.0011(10) -0.0009(10) -0.0007(11)
    C1 0.0172(18) 0.0097(16) 0.0132(17) -0.0017(15) -0.0011(14) -0.0020(14)
    C2 0.023(2) 0.016(2) 0.0146(18) -0.0008(15) -0.0040(16) -0.0034(16)
    C3 0.022(2) 0.0205(18) 0.0107(17) 0.0075(16) 0.0001(15) -0.0025(15)
    C4 0.0170(19) 0.020(2) 0.0145(17) 0.0021(16) 0.0037(15) 0.0030(16)
    C5 0.0152(19) 0.015(2) 0.0149(18) -0.0035(15) 0.0010(15) -0.0021(16)
_geom_special_details
;
 All esds (except the esd in the dihedral angle between two l.s. planes)
 are estimated using the full covariance matrix.  The cell esds are taken
 into account individually in the estimation of esds in distances, angles
 and torsion angles; correlations between esds in cell parameters are only
 used when they are defined by crystal symmetry.  An approximate (isotropic)
 treatment of cell esds is used for estimating esds involving l.s. planes.
;
loop_
    _geom_bond_atom_site_label_1
    _geom_bond_atom_site_label_2
    _geom_bond_site_symmetry_2
    _geom_bond_distance
    _geom_bond_publ_flag
    Zn O4 2_747 1.911(2) ?
    Zn O1 . 1.926(3) ?
    Zn O3 1_545 1.941(3) ?
    Zn N . 2.043(3) ?
    P O4 . 1.505(3) ?
    P O1 . 1.523(3) ?
    P O3 . 1.540(3) ?
    P O2 . 1.579(3) ?
    O2 H . 0.93(3) ?
    N C5 . 1.345(5) ?
    N C1 . 1.351(5) ?
    C1 C2 . 1.392(5) ?
    C1 H1 . 0.97(2) ?
    C2 C3 . 1.383(6) ?
    C2 H2 . 0.95(3) ?
    C3 C4 . 1.390(6) ?
    C3 H3 . 0.96(2) ?
    C4 C5 . 1.374(6) ?
    C4 H4 . 0.95(3) ?
    C5 H5 . 0.94(2) ?
loop_
    _geom_angle_atom_site_label_1
    _geom_angle_atom_site_label_2
    _geom_angle_atom_site_label_3
    _geom_angle_site_symmetry_1
    _geom_angle_site_symmetry_3
    _geom_angle
    _geom_angle_publ_flag
    O4 Zn O1 2_747 . 113.89(14) ?
    O4 Zn O3 2_747 1_545 116.63(13) ?
    O1 Zn O3 . 1_545 111.95(11) ?
    O4 Zn N 2_747 . 104.18(11) ?
    O1 Zn N . . 100.16(12) ?
    O3 Zn N 1_545 . 108.16(12) ?
    O4 P O1 . . 114.37(17) ?
    O4 P O3 . . 112.61(19) ?
    O1 P O3 . . 109.36(16) ?
    O4 P O2 . . 103.77(15) ?
    O1 P O2 . . 109.52(18) ?
    O3 P O2 . . 106.80(16) ?
    P O1 Zn . . 128.43(18) ?
    P O2 H . . 119(3) ?
    P O3 Zn . 1_565 130.24(16) ?
    P O4 Zn . 2_757 146.21(16) ?
    C5 N C1 . . 118.1(3) ?
    C5 N Zn . . 117.7(3) ?
    C1 N Zn . . 124.0(3) ?
    N C1 C2 . . 121.8(4) ?
    N C1 H1 . . 118(3) ?
    C2 C1 H1 . . 120(3) ?
    C3 C2 C1 . . 119.1(4) ?
    C3 C2 H2 . . 124(3) ?
    C1 C2 H2 . . 117(3) ?
    C2 C3 C4 . . 119.2(4) ?
    C2 C3 H3 . . 124(3) ?
    C4 C3 H3 . . 117(3) ?
    C5 C4 C3 . . 118.4(4) ?
    C5 C4 H4 . . 114(3) ?
    C3 C4 H4 . . 128(3) ?
    N C5 C4 . . 123.4(4) ?
    N C5 H5 . . 113(3) ?
    C4 C5 H5 . . 123(3) ?
loop_
    _geom_torsion_atom_site_label_1
    _geom_torsion_atom_site_label_2
    _geom_torsion_atom_site_label_3
    _geom_torsion_atom_site_label_4
    _geom_torsion_site_symmetry_1
    _geom_torsion_site_symmetry_2
    _geom_torsion_site_symmetry_3
    _geom_torsion_site_symmetry_4
    _geom_torsion
    _geom_torsion_publ_flag
    O4 P O1 Zn . . . . 40.3(3) ?
    O3 P O1 Zn . . . . 167.62(19) ?
    O2 P O1 Zn . . . . -75.7(2) ?
    O4 P O3 Zn . . . 1_565 64.0(2) ?
    O1 P O3 Zn . . . 1_565 -64.4(3) ?
    O2 P O3 Zn . . . 1_565 177.22(19) ?
    O1 P O4 Zn . . . 2_757 55.2(5) ?
    O3 P O4 Zn . . . 2_757 -70.5(4) ?
    O2 P O4 Zn . . . 2_757 174.4(4) ?
    C5 N C1 C2 . . . . -0.5(5) ?
    Zn N C1 C2 . . . . 174.2(3) ?
    N C1 C2 C3 . . . . -0.3(6) ?
    C1 C2 C3 C4 . . . . 1.2(6) ?
    C2 C3 C4 C5 . . . . -1.3(6) ?
    C1 N C5 C4 . . . . 0.5(6) ?
    Zn N C5 C4 . . . . -174.6(3) ?
    C3 C4 C5 N . . . . 0.4(6) ?
loop_
    _geom_hbond_atom_site_label_D
    _geom_hbond_atom_site_label_H
    _geom_hbond_atom_site_label_A
    _geom_hbond_site_symmetry_A
    _geom_hbond_distance_DH
    _geom_hbond_distance_HA
    _geom_hbond_distance_DA
    _geom_hbond_angle_DHA
    O2 H O3 2_647 0.94(4) 1.73(4) 2.647(3) 168(4)
    C1 H1 O1 1_545 0.98(4) 2.58(4) 3.452(5) 149(3)
    C3 H3 O3 1_544 0.96(2) 2.61(3) 3.465(5) 148(3)
    C4 H4 O4 1_554 0.95(4) 2.49(4) 3.354(5) 152(3)
_shelx_space_group_comment
;
The symmetry employed for this shelxl refinement is uniquely defined
by the following loop, which should always be used as a source of
symmetry information in preference to the above space-group names.
They are only intended as comments.
;
_shelx_estimated_absorpt_T_min     ?
_shelx_estimated_absorpt_T_max     ?
_shelx_hkl_file
;
  -1   0   0   -0.10    0.10
   3   0   0 4333.57  240.88
  -3   0   0 4388.76  242.58
  -4   0   0  542.35   33.60
   4   0   0  478.25   35.00
  -4   0   0  467.85   36.30
  -5   0   0   62.89   13.50
  -5   0   0   51.49    8.10
   5   0   0   53.09   11.10
  -6   0   0  276.27   23.10
   6   0   0  289.97   27.80
  -6   0   0  274.47   33.10
   7   0   0 1346.47   93.29
  -7   0   0 1400.36   94.59
  -7   0   0 1443.46   85.99
  -8   0   0  191.28   25.90
  -8   0   0  154.98   18.10
   8   0   0  165.98   24.50
  -9   0   0  810.72   67.19
   9   0   0  850.81   69.69
  10   0   0  769.42   68.69
 -10   0   0  739.53   64.39
   0   1   0    7.80    1.60
   1  -1   0 2442.86  122.99
  -1   1   0 2255.87  123.19
  -1   1   0 2082.39  122.49
   1   1   0 2048.79  120.39
  -3  -1   0  374.36   26.70
   3  -1   0  341.07   28.80
  -3  -1   0  370.86   24.50
  -3   1   0  462.65   31.40
   3   1   0  425.06   25.40
  -4  -1   0 5042.70  296.27
   4  -1   0 4986.90  299.57
  -4   1   0 5685.53  301.87
   4   1   0 5439.26  294.27
  -4   1   0 5623.64  297.27
  -5  -1   0 8445.96  463.35
   5  -1   0 8236.38  466.85
  -5   1   0 8516.35  461.75
   6  -1   0  969.60   68.79
  -6  -1   0 1091.29   66.69
  -6  -1   0 1082.69   60.19
   6   1   0  805.82   61.69
  -6   1   0  868.21   61.19
  -6   1   0  875.11   67.69
  -7  -1   0 4480.95  250.97
   7  -1   0 4549.14  256.67
  -7  -1   0 4387.26  242.68
   7   1   0 4357.16  249.58
  -7   1   0 4153.28  245.38
  -7   1   0 4055.19  254.47
  -8  -1   0 1917.21  118.09
   8  -1   0 2022.30  133.19
  -8  -1   0 2116.69  128.19
   8   1   0 1893.61  126.79
  -8   1   0 2037.70  132.99
  -9  -1   0   30.70   12.10
   9  -1   0   37.20   15.60
  -9  -1   0   33.90    9.50
  -9   1   0   78.59   20.30
   9   1   0   67.19   17.80
   1   2   0 4626.44  242.88
  -1   2   0 4276.27  244.98
   2  -2   0 1022.70   61.89
  -2   2   0  982.10   62.19
   2   2   0 1002.10   56.89
  -2   2   0 1008.30   63.39
  -4  -2   0 1365.06   77.89
   4  -2   0 1281.37   85.79
  -4   2   0 1467.55   84.69
  -4   2   0 1361.36   87.49
   4   2   0 1256.27   76.99
  -5  -2   0  600.54   39.60
   5  -2   0  606.54   48.90
  -5  -2   0  650.33   41.60
  -5   2   0  655.63   46.10
  -5   2   0  556.44   48.40
   5   2   0  648.74   41.20
   6  -2   0  523.75   45.80
  -6  -2   0  504.65   37.30
   7  -2   0  583.44   51.99
  -7  -2   0  586.94   42.90
   7   2   0  567.24   43.80
  -7   2   0  550.74   51.29
   8  -2   0  390.76   42.50
   8   2   0  388.26   36.70
  -8   2   0  399.16   43.10
   9  -2   0  373.76   48.80
  -9  -2   0  302.57   28.90
  -9  -2   0  357.66   32.30
   9   2   0  368.96   37.90
  -9   2   0  384.66   63.29
   0   3   0    1.20    1.80
   0   3   0    0.00    1.50
   1  -3   0 2136.69  132.09
   1   3   0 2670.43  134.99
  -1   3   0 2323.67  137.69
  -1   3   0 2390.46  136.19
   2  -3   0 2172.48  119.19
  -2   3   0 2053.39  121.29
  -2   3   0 1923.91  122.39
   2   3   0 2071.99  115.69
   3  -3   0  518.35   40.30
  -3   3   0  549.95   43.60
   3   3   0  558.54   34.10
  -3   3   0  615.34   42.90
   4  -3   0 2057.59  120.59
  -4   3   0 1927.71  118.69
   4   3   0 1849.42  108.99
   5  -3   0 4112.29  244.18
   5   3   0 4072.59  231.58
  -5   3   0 4390.86  248.28
   6  -3   0  134.79   22.20
   6   3   0  183.98   17.30
  -6   3   0  157.28   24.40
   7  -3   0 1063.19   87.29
   7   3   0 1248.08   77.99
  -7   3   0 1303.07   92.99
   8  -3   0 1132.19   93.39
   8   3   0 1279.17   84.39
  -8   3   0 1352.46   98.99
   9  -3   0  170.98   34.10
  -9   3   0   99.59   26.70
   9   3   0  102.99   21.40
   0   4   0 5478.55  331.17
   0   4   0 6455.15  330.07
   1   4   0 1154.48   72.49
   1   4   0 1149.98   74.09
  -1   4   0 1182.68   76.49
  -1   4   0 1228.38   74.59
   2  -4   0 1820.32  103.09
   2   4   0 1777.42  102.89
  -2   4   0 1685.83  110.49
  -2   4   0 1798.32  108.79
   3  -4   0 1145.29   76.09
  -3   4   0 1241.78   85.29
  -3   4   0 1232.28   81.09
   3   4   0 1262.37   71.59
   4  -4   0  241.78   23.60
  -4   4   0  177.28   21.60
   4   4   0  175.68   14.70
  -4   4   0  165.98   23.90
   5  -4   0  193.08   24.30
  -5   4   0  204.78   28.00
   5   4   0  184.58   16.10
   6  -4   0  242.38   31.10
  -6   4   0  286.57   35.10
   6   4   0  289.57   23.40
   7  -4   0  851.31   72.29
   7   4   0  906.01   60.39
  -7   4   0  941.81   77.59
   8  -4   0  178.78   29.70
   8   4   0  183.38   22.10
  -8   4   0  171.28   30.20
   0   5   0    0.00    4.00
   0   5   0    5.10    4.50
  -1   5   0  287.27   29.80
   1   5   0  333.47   28.20
  -1   5   0  328.57   29.50
   1   5   0  311.67   25.50
  -2   5   0  904.41   78.29
   2   5   0  971.70   59.79
   2   5   0  874.01   57.39
  -2   5   0  917.21   65.89
   3  -5   0 1441.46   90.99
   3   5   0 1552.24   89.69
  -3   5   0 1544.75  104.19
  -3   5   0 1558.74  107.69
   4  -5   0  780.32   53.69
  -4   5   0  782.52   63.49
   4   5   0  695.83   46.10
   5  -5   0 2333.07  146.89
  -5   5   0 2492.85  158.68
   5   5   0 2365.86  135.99
   6  -5   0  237.58   29.20
  -6   5   0  268.57   35.80
   6   5   0  238.78   27.70
   7  -5   0  549.35   53.39
   7   5   0  583.54   42.50
  -7   5   0  568.54   59.29
   0   6   0 1397.26   91.59
   0   6   0 1325.17   88.29
   1   6   0  791.32   59.09
   1   6   0  844.82   59.19
  -1   6   0  897.01   65.39
  -1   6   0  804.42   69.09
   2   6   0  487.95   36.90
   2   6   0  507.15   37.80
  -2   6   0  433.46   44.40
   3   6   0 1644.84   99.69
  -3   6   0 1616.84  114.19
   3   6   0 1657.03   98.19
   4   6   0  123.49   13.30
  -4   6   0  120.69   26.40
   5  -6   0   53.49   13.40
   5   6   0   57.79   10.40
  -5   6   0   56.19   17.90
 -10   0   1  938.81   77.39
  10   0  -1 1052.39   83.49
   9   0  -1   -1.00    5.80
  -9   0   1    9.00    7.30
   8   0  -1 3358.06  208.18
  -8   0   1 3459.95  207.68
  -8   0   1 3466.65  196.38
  -7   0   1 2925.81  171.18
   7   0  -1 3063.19  181.28
  -7   0   1 2984.10  180.68
  -6   0   1 1452.65   92.99
   6   0  -1 1223.68   92.09
  -6   0   1 1541.95   86.19
  -5   0   1 1941.71  123.99
   5   0  -1 2113.29  124.29
  -5   0   1 2124.49  119.29
  -4   0   1 1876.01  115.49
  -4   0   1 2018.80  111.89
   4   0  -1 1951.90  114.99
  -3   0   1 3822.22  214.08
   3   0  -1 3720.53  215.88
   3   0  -1 3953.90  217.18
  -3   0   1 4036.90  217.28
   2   0  -1 1523.55   86.29
   2   0  -1 1416.26   85.29
  -2   0   1 1490.55   85.99
  -2   0   1 1553.54   84.79
  -1   0   1    0.20    0.50
   1   0   1  553.94   31.90
   3   0   1  207.48   16.90
  -3   0  -1  224.78   16.20
   4   0   1 2194.38  136.69
  -4   0  -1 2584.44  135.49
   5   0   1 1563.94  101.39
  -5   0  -1 1791.72   98.59
   6   0   1   57.89   12.70
  -6   0  -1   63.29   14.30
  -6   0  -1   51.19    8.80
  -7   0  -1   14.30    6.10
  -7   0  -1   10.30    7.80
   7   0   1   15.40    8.50
   8   0   1   10.40    8.10
  -8   0  -1    4.70    5.20
  -8   0  -1    9.40    7.60
  -9   0  -1 1453.75  105.39
   9   0   1 1550.74  107.89
  -9  -1   1  542.15   42.30
   9  -1  -1  660.53   58.79
  -9  -1   1  600.24   50.49
   9   1  -1  636.24   55.29
  -9   1   1  585.44   55.69
  -8  -1   1  803.12   52.69
   8  -1  -1  810.02   65.69
  -8  -1   1  887.51   61.39
  -8   1   1  703.03   62.89
   8   1  -1  720.63   60.39
   7  -1  -1  301.37   33.10
  -7  -1   1  285.67   24.10
  -7   1   1  315.17   34.00
   7   1  -1  304.27   30.30
  -7   1   1  313.27   27.70
  -6  -1   1 2624.84  142.39
  -6  -1   1 2617.94  148.69
   6  -1  -1 2546.15  153.78
  -6   1   1 2414.16  146.09
   6   1  -1 2492.15  147.79
  -6   1   1 2276.47  152.18
   5  -1  -1 6192.98  360.06
  -5  -1   1 6723.23  350.66
  -5  -1   1 6739.03  355.96
   5   1  -1 5752.72  353.46
  -5   1   1 6797.72  356.36
  -5   1   1 6241.68  360.76
  -4  -1   1 1240.98   73.69
   4  -1  -1 1201.68   77.89
  -4  -1   1 1222.08   70.09
  -4   1   1 1244.38   75.59
  -4   1   1 1214.98   78.59
   4   1  -1 1198.88   72.59
   2  -1  -1 1729.33   90.79
   2   1  -1 1450.25   86.09
   2   1  -1 1494.45   84.49
  -2   1   1 1493.25   89.59
  -1  -1  -1  273.67   18.10
   1  -1   1  269.57   18.40
   2  -1   1 1539.15   85.99
  -2  -1  -1 1666.63   83.29
   2   1   1 1324.37   81.89
  -2   1  -1 1354.66   83.99
  -3  -1  -1  965.90   55.29
   3  -1   1  968.90   59.89
  -3   1  -1  966.90   57.49
   3   1   1  867.41   54.69
   4  -1   1 4600.64  263.97
  -4   1  -1 4771.32  260.37
  -5  -1  -1 3224.78  168.68
   5  -1   1 2882.41  175.38
   5   1   1 2818.62  169.38
  -5   1  -1 3013.60  170.38
  -6  -1  -1   65.19   14.60
  -6  -1  -1   68.39    9.90
   6  -1   1   78.59   16.50
  -7  -1  -1 4441.96  243.28
   7  -1   1 3801.42  244.38
  -7  -1  -1 4246.08  234.48
   7   1   1 4099.69  240.08
  -7   1  -1 4133.19  246.58
  -7   1  -1 4222.58  236.58
   8  -1   1 1227.18   87.19
  -8  -1  -1 1238.08   75.49
  -8  -1  -1 1010.80   79.09
  -8   1  -1 1132.49   85.39
   8   1   1 1096.89   79.99
  -9  -1  -1  182.08   25.90
  -9  -1  -1  217.28   22.90
   9  -1   1  268.97   34.70
   9   1   1  205.78   29.10
  -9   1  -1  193.98   28.90
  -9  -2   1   49.50   14.50
   9  -2  -1   62.39   19.70
   9   2  -1   58.89   16.90
  -9   2   1   33.30   16.90
  -8  -2   1 1856.11  111.99
  -8  -2   1 1580.94  108.39
   8  -2  -1 2065.79  130.59
   8   2  -1 1960.30  120.49
  -8   2   1 2003.00  130.39
  -7  -2   1 1611.94   94.09
   7  -2  -1 1536.05  107.49
  -7   2   1 1535.25  108.19
   7   2  -1 1559.44   98.79
  -6  -2   1   39.70    7.50
   6  -2  -1   36.70   12.40
  -6  -2   1   28.60    5.80
   6   2  -1   15.10    6.60
  -6   2   1   14.90    8.10
   5  -2  -1 2487.75  159.18
  -5  -2   1 2557.14  146.49
  -5  -2   1 2462.65  145.59
  -5   2   1 2802.42  162.58
  -5   2   1 2805.72  157.48
   5   2  -1 2802.72  150.58
   4  -2  -1 5685.43  305.67
  -4   2   1 5565.94  303.67
   4   2  -1 5093.99  294.57
  -4   2   1 5262.37  306.07
   3  -2  -1 1612.34   96.99
  -3   2   1 1587.74   96.89
   3   2  -1 1653.93   88.09
  -3   2   1 1491.05   97.89
   2  -2  -1  990.30   59.59
   2  -2  -1  898.91   57.69
   2   2  -1  905.91   50.89
  -2   2   1  866.81   59.29
  -2   2   1  949.51   58.89
   1  -2  -1 3681.03  191.48
   1  -2  -1 3466.45  192.88
  -1   2   1 3385.26  193.58
  -1   2   1 3250.07  191.68
  -1   2  -1   31.70    5.10
   1   2   1   38.70    5.60
  -2   2  -1 6178.58  339.67
  -3  -2  -1 2018.00  126.69
   3  -2   1 2208.88  132.39
   3   2   1 2247.28  125.89
  -3   2  -1 2579.34  131.99
   4  -2   1  380.66   32.80
  -4  -2  -1  384.76   27.20
   4   2   1  372.56   25.90
  -4   2  -1  388.36   30.20
  -5  -2  -1 2910.31  165.78
  -5  -2  -1 2954.00  164.28
   5  -2   1 2719.63  172.38
  -5   2  -1 2806.22  173.18
   5   2   1 2916.01  163.38
  -5   2  -1 2991.10  167.78
  -6  -2  -1  340.77   35.80
  -6  -2  -1  379.76   31.10
   6  -2   1  384.06   37.40
  -7  -2  -1   73.89   14.00
   7  -2   1   61.99   16.70
  -7   2  -1   74.89   19.50
   7   2   1   97.19   15.00
   8  -2   1  171.08   27.60
  -8  -2  -1  174.78   22.10
  -9  -2  -1  633.04   52.49
  -9  -2  -1  845.92   59.09
  -9   2  -1  719.93   71.09
   9   2   1  815.82   62.49
   9  -3  -1  273.37   36.70
   9   3  -1  227.38   29.20
  -9   3   1  230.78   35.70
   8  -3  -1  669.13   61.39
  -8   3   1  649.64   61.99
   8   3  -1  669.73   51.89
   7  -3  -1  549.65   53.89
   7   3  -1  653.23   46.70
  -7   3   1  683.43   59.49
   6  -3  -1  940.11   75.49
  -6   3   1 1064.89   80.09
   6   3  -1 1120.59   66.39
   5  -3  -1 4492.15  233.08
   5   3  -1 3591.34  216.88
  -5   3   1 3737.23  232.68
   4  -3  -1  203.38   22.50
  -4   3   1  184.78   21.40
   4   3  -1  179.88   13.80
  -4   3   1  205.08   24.30
   3  -3  -1 5023.40  289.47
   3   3  -1 5218.98  279.97
  -3   3   1 5273.17  291.87
  -3   3   1 5127.59  293.97
   2  -3  -1 4526.85  266.97
  -2   3   1 4530.35  269.37
   2   3  -1 5262.77  262.97
  -2   3   1 4889.21  272.47
   1   3  -1  889.51   50.59
  -1   3   1  804.82   56.89
  -1   3   1  904.11   55.89
   0   3  -1 5754.82  301.87
   0   3   1 5102.09  304.67
   0   3   1 5691.03  302.77
   0   3  -1 5458.35  300.47
  -1  -3  -1 2568.54  144.69
  -1   3  -1 2617.64  148.39
   1   3   1 2668.33  149.19
  -2   3  -1  177.38   18.50
  -2   3  -1  171.48   17.30
   2   3   1  179.18   15.20
   3  -3   1  735.33   48.00
  -3   3  -1  682.93   47.60
  -3   3  -1  695.63   50.29
   3   3   1  620.24   41.40
   4  -3   1 3330.87  195.28
  -4  -3  -1 3541.75  183.28
  -4   3  -1 3001.00  198.18
   4   3   1 3349.86  185.68
  -4   3  -1 3455.05  193.48
  -5  -3  -1 2343.87  119.49
  -5  -3  -1 1919.91  121.89
   5  -3   1 2337.77  134.89
  -5   3  -1 2217.08  135.49
  -5   3  -1 1829.42  126.49
   5   3   1 2052.29  120.79
  -6  -3  -1  119.09   12.60
   6  -3   1  128.69   21.30
  -6  -3  -1  141.89   13.60
  -6   3  -1  163.08   24.20
  -7  -3  -1 2293.67  144.59
   7  -3   1 2572.44  164.68
  -7  -3  -1 2716.73  145.99
   7   3   1 2560.84  150.48
  -7   3  -1 2633.54  166.18
   8  -3   1  918.11   80.09
  -8  -3  -1  937.91   62.49
  -8  -3  -1 1092.89   63.99
   8   3   1 1008.30   70.79
  -8   3  -1 1116.69   85.39
  -9  -3  -1  178.48   17.50
   9  -3   1  172.58   30.70
  -9   3  -1  228.38   34.40
   9   3   1  240.08   28.40
   8  -4  -1 1586.94  117.09
   8   4  -1 1657.13  103.89
  -8   4   1 1586.54  120.59
   7  -4  -1 1709.63  117.99
   7   4  -1 1628.64  102.79
  -7   4   1 1755.42  123.09
   6  -4  -1   42.10   13.50
  -6   4   1   48.20   16.10
   6   4  -1   48.70    8.60
   5  -4  -1 1222.68   86.09
  -5   4   1 1238.88   91.59
   5   4  -1 1293.17   73.69
   4   4  -1  652.43   40.40
  -4   4   1  738.23   57.69
  -4   4   1  653.93   52.99
   3  -4  -1 1261.57   77.39
  -3   4   1 1216.08   83.79
  -3   4   1 1196.78   80.69
   3   4  -1 1142.99   68.49
   2  -4  -1  592.74   37.70
   2   4  -1  482.65   33.40
  -2   4   1  507.25   42.70
  -2   4   1  508.15   40.60
   1   4  -1 4347.27  254.27
   1   4  -1 4737.13  252.57
  -1   4   1 4615.44  262.37
  -1   4   1 4703.03  259.67
   0   4  -1 4454.65  243.38
   0   4   1 4240.58  247.88
   0   4  -1 4366.46  244.88
   0   4   1 4446.56  245.18
  -1   4  -1  136.19   14.90
  -1   4  -1  138.59   16.20
   1   4   1  144.09   14.00
   1   4   1  124.89   15.10
   2  -4   1 4253.17  234.58
  -2   4  -1 4122.09  241.28
   2   4   1 4319.57  238.28
  -2   4  -1 4340.07  244.48
   3  -4   1 2565.84  142.49
  -3   4  -1 2397.76  145.89
   3   4   1 2384.76  138.79
  -3   4  -1 2443.76  149.69
   4  -4   1  577.04   44.50
  -4   4  -1  581.94   45.70
   4   4   1  571.24   37.60
  -4   4  -1  580.14   49.30
   5  -4   1 1149.89   81.09
  -5   4  -1 1191.48   85.99
   5   4   1 1156.58   70.49
   6  -4   1  477.95   48.10
  -6   4  -1  641.44   55.49
   6   4   1  574.84   39.60
   7  -4   1   45.30   16.80
  -7   4  -1   27.40   14.10
   7   4   1   52.29   11.70
   8  -4   1  394.26   45.60
   8   4   1  365.26   34.20
  -8   4  -1  410.36   47.20
   6  -5  -1  953.40   76.89
  -6   5   1 1088.19   87.19
   6   5  -1 1104.29   65.69
   5  -5  -1 1743.03  114.19
  -5   5   1 1837.92  125.29
   5   5  -1 1747.03  101.19
   4  -5  -1   13.40    7.60
  -4   5   1   12.50    9.90
   4   5  -1   19.80    4.50
   3  -5  -1 2580.94  147.09
  -3   5   1 2559.04  159.38
   3   5  -1 2402.26  140.69
   2   5  -1 1166.88   74.49
  -2   5   1 1249.57   86.39
   2   5  -1 1287.17   73.39
  -2   5   1 1218.38   83.19
  -1   5   1   84.89   14.40
   1   5  -1   97.99   12.80
  -1   5   1   92.39   16.30
   0   5   1 1550.94   98.79
   0   5   1 1597.04   96.19
   0   5  -1 1516.15   95.69
   0   5  -1 1486.15   93.19
  -1   5  -1 1815.72  114.99
   1   5   1 1742.33  112.69
   1   5   1 1912.91  110.99
  -1   5  -1 1915.31  112.99
  -2   5  -1  158.48   21.80
  -2   5  -1  177.68   21.60
   2   5   1  187.88   19.20
   2   5   1  180.48   17.80
  -3   5  -1   49.50   12.30
   3   5   1   56.19    9.40
  -3   5  -1   81.19   18.60
   4  -5   1 1398.56   90.59
   4   5   1 1511.65   87.09
  -4   5  -1 1477.85  102.89
   5  -5   1 2291.37  141.89
   5   5   1 2342.57  133.59
  -5   5  -1 2293.67  152.18
   6  -5   1  181.88   26.90
   6   5   1  265.17   22.40
  -6   5  -1  276.97   36.30
   5  -6  -1  544.75   42.70
   5   6  -1  433.66   31.50
  -5   6   1  459.35   56.59
   4   6  -1  305.67   22.40
  -4   6   1  311.27   38.60
   3   6  -1  485.95   34.10
   3   6  -1  480.85   32.70
  -3   6   1  399.46   45.10
   2   6  -1  224.08   21.60
   2   6  -1  228.38   21.40
  -2   6   1  237.68   30.40
   1   6  -1 1645.94  106.69
   1   6  -1 1779.22  105.69
  -1   6   1 1760.62  115.19
   0   6   1 2451.15  153.38
   0   6   1 2593.54  151.78
   0   6  -1 2497.75  146.09
   0   6  -1 2196.98  146.49
  -1   6  -1   58.39   13.80
  -1   6  -1   61.19   20.90
   1   6   1   65.49   23.40
   1   6   1   63.39   14.00
   2   6   1 2755.72  161.68
   2   6   1 2726.73  161.08
  -2   6  -1 2721.33  170.18
   3   6   1 1146.69   78.99
   3   6   1 1286.97   78.59
  -3   6  -1 1290.37   91.89
   4   6   1  475.25   34.50
  -4   6  -1  453.75   47.90
  -5   6  -1  926.11   76.79
   5   6   1  871.11   57.39
  -9   0   2  810.42   70.29
  -9   0   2  767.12   63.39
   9   0  -2  776.32   66.49
   8   0  -2 2716.33  173.58
  -8   0   2 2856.31  172.68
  -7   0   2 1183.48   80.79
   7   0  -2 1147.99   81.39
  -7   0   2 1128.19   72.49
  -6   0   2 2438.56  141.69
  -6   0   2 2466.15  148.89
   6   0  -2 2464.95  150.58
  -5   0   2 4361.06  259.57
   5   0  -2 4552.54  260.27
  -5   0   2 4813.82  255.17
  -4   0   2   85.89   11.90
  -4   0   2  101.19   11.00
   4   0  -2   78.69   11.80
   4   0  -2   88.89   12.60
   3   0  -2   75.89   10.30
  -3   0   2   74.49    9.80
  -3   0   2   76.19    8.90
   3   0  -2   79.39   10.10
  -2   0   2   76.59    8.50
   2   0  -2   85.29    9.60
   2   0  -2   84.29    9.00
  -2   0   2   83.19    8.90
   1   0  -2 2289.17  131.79
   1   0  -2 2357.96  132.49
  -1   0   2 2488.35  132.09
  -3   0  -2 2058.99  110.99
   3   0   2 1865.61  111.89
  -5   0  -2 2696.13  149.69
   5   0   2 2564.14  153.18
   6   0   2   19.10    8.50
   7   0   2 1326.37   88.99
  -7   0  -2 1309.17   81.79
  -8   0  -2  425.06   43.00
   8   0   2  489.75   44.60
   9   0   2  799.92   65.39
  -9   0  -2  678.73   61.69
  -9  -1   2  172.98   22.80
  -9  -1   2  172.58   18.20
   9  -1  -2  157.88   27.30
  -9   1   2  141.89   25.30
   9   1  -2  172.98   26.40
   8  -1  -2   31.60   13.50
  -8  -1   2   18.50    8.20
  -8  -1   2   26.70    7.90
   8   1  -2   29.80   12.00
  -8   1   2   31.40   12.70
  -7  -1   2  576.14   41.90
   7  -1  -2  466.15   45.00
  -7  -1   2  544.95   35.80
  -7   1   2  513.35   39.90
  -7   1   2  486.75   45.70
   7   1  -2  432.26   41.10
  -6  -1   2 1103.19   66.99
   6  -1  -2  977.20   71.59
  -6  -1   2 1140.39   61.79
   6   1  -2  889.51   66.49
  -6   1   2  961.50   66.19
  -6   1   2  919.01   71.09
  -5  -1   2  337.07   23.20
  -5  -1   2  333.07   26.40
   5  -1  -2  316.77   30.50
  -5   1   2  312.87   27.90
   5   1  -2  353.56   28.20
  -5   1   2  334.07   31.50
  -4  -1   2 6285.47  325.87
   4  -1  -2 6151.38  332.77
   4  -1  -2 6594.94  334.77
   4   1  -2 5328.77  326.27
  -4   1   2 5623.54  332.37
  -4   1   2 5635.94  329.57
  -3   1   2 7710.13  425.36
   2  -1  -2 2699.93  167.48
   2  -1  -2 2924.11  169.68
   2   1  -2 2911.61  164.08
   2   1  -2 2988.40  163.48
  -2   1   2 3156.28  169.98
  -2   1   2 3206.58  168.98
   0  -1   2    0.10    0.20
   1  -1   2   28.30    4.20
  -1  -1  -2   25.30    5.20
   1   1   2   22.10    3.90
  -1   1  -2   17.60    3.10
  -2  -1  -2  385.96   25.80
   2  -1   2  369.96   26.60
  -2   1  -2  390.26   25.40
   2   1   2  385.36   24.90
  -3  -1  -2  853.01   52.29
   3  -1   2  796.42   54.79
   3   1   2  857.41   51.89
  -3   1  -2  955.20   53.69
  -4  -1  -2 3791.72  191.58
   4  -1   2 3250.07  195.38
  -4   1  -2 3270.37  191.58
   4   1   2 3363.26  191.18
  -5  -1  -2  557.54   37.00
   5   1   2  512.25   37.70
  -5   1  -2  543.35   38.00
   6  -1   2  928.11   69.69
  -6  -1  -2  993.60   62.69
   6   1   2 1040.70   66.09
  -7  -1  -2 3488.15  187.88
   7  -1   2 3357.76  198.98
   7   1   2 2962.70  190.88
   8  -1   2   22.90   11.60
  -8  -1  -2   18.20    9.50
  -8  -1  -2   14.50    7.20
  -8   1  -2   31.60   12.90
   8   1   2   12.00    9.10
   9  -1   2 2497.15  153.58
  -9  -1  -2 2016.80  139.89
   9   1   2 2129.79  141.79
  -9   1  -2 2129.39  146.09
  -9  -2   2  870.41   51.69
  -9  -2   2  736.43   47.80
   9  -2  -2  814.22   69.79
   9   2  -2  621.94   59.49
  -8  -2   2 4712.23  234.88
   8  -2  -2 4193.38  255.17
  -8  -2   2 4041.80  232.68
   8   2  -2 4251.27  247.08
  -8   2   2 3795.32  253.27
  -7  -2   2  557.24   34.70
   7  -2  -2  542.25   49.90
  -7  -2   2  512.85   38.80
  -7   2   2  540.95   50.59
   7   2  -2  591.14   44.70
   6  -2  -2 3963.50  227.58
  -6  -2   2 4034.80  207.08
  -6   2   2 3821.22  221.78
  -6   2   2 3817.72  228.18
   6   2  -2 3423.86  215.88
   5  -2  -2 2622.64  160.28
  -5   2   2 2625.64  161.98
  -5   2   2 2755.92  158.78
   5   2  -2 2593.44  150.88
   4  -2  -2  540.95   45.90
   4  -2  -2  535.55   45.00
   4   2  -2  673.53   38.90
  -4   2   2  628.64   48.30
  -4   2   2  675.93   47.20
   3  -2  -2  258.77   27.40
   3   2  -2  370.96   21.10
  -3   2   2  332.87   29.80
  -3   2   2  369.16   29.50
   3   2  -2  333.17   22.70
   2  -2  -2 2808.12  157.68
   2  -2  -2 2790.52  153.98
  -2   2   2 2635.04  154.28
  -2   2   2 2497.85  155.38
   1  -2  -2 1134.69   71.69
   1  -2  -2 1122.89   69.09
  -1   2   2 1217.18   70.29
  -1   2   2 1150.48   71.99
   0  -2  -2  338.37   25.00
   0   2  -2  307.77   19.70
   0   2   2  322.17   22.70
   0   2   2  300.17   24.20
  -1  -2  -2  597.04   39.60
   1  -2   2  662.43   36.40
   1   2   2  536.55   38.10
  -1   2  -2  584.04   36.90
   2  -2   2 3069.19  175.28
  -2  -2  -2 2919.21  174.68
   2   2   2 3280.07  173.28
  -2   2  -2 3170.68  174.28
  -3  -2  -2 1274.87   77.39
   3  -2   2 1169.68   79.49
   3   2   2 1314.77   74.79
  -3   2  -2 1360.26   77.89
  -4  -2  -2 4103.59  225.58
   4  -2   2 3813.12  230.48
  -4   2  -2 4091.29  225.98
   4   2   2 4044.20  222.68
   5  -2   2 5314.77  312.47
  -5  -2  -2 5568.34  305.07
   5   2   2 5545.44  302.77
  -5   2  -2 5440.06  305.37
   6  -2   2   59.79   16.00
  -6  -2  -2   50.69   11.00
  -7  -2  -2 1882.61  126.59
   7  -2   2 2210.38  140.39
  -7  -2  -2 2315.57  131.99
   7   2   2 2195.98  129.19
  -7   2  -2 2010.20  137.79
  -8  -2  -2  712.83   53.79
  -8  -2  -2  541.35   47.90
   8  -2   2  722.03   62.29
  -8   2  -2  703.63   61.29
   8   2   2  701.03   53.59
  -9  -2  -2  102.39   18.90
  -9  -2  -2  156.48   21.70
   9  -2   2  164.28   28.70
   9   2   2  134.29   22.60
  -9   2  -2  100.89   25.10
   8  -3  -2  302.07   38.00
   8   3  -2  289.77   30.60
  -8   3   2  289.97   38.00
   7   3  -2  397.96   39.80
  -7   3   2  420.76   44.80
   6  -3  -2  596.94   54.59
   6   3  -2  718.83   46.90
  -6   3   2  715.13   59.89
   5  -3  -2  310.37   32.90
  -5   3   2  348.27   36.30
   5   3  -2  353.16   24.80
   4  -3  -2 1597.34  106.49
  -4   3   2 1749.53  108.99
   4   3  -2 1734.43   95.49
  -4   3   2 1724.93  111.39
   3  -3  -2 6449.25  355.86
  -3   3   2 6442.16  357.76
  -3   3   2 6225.58  359.86
   2  -3  -2  255.57   22.90
   2  -3  -2  286.17   25.60
  -2   3   2  256.67   24.30
  -2   3   2  274.97   26.50
   1  -3  -2 8350.86  430.06
  -1   3   2 7368.36  430.16
  -1   3   2 7605.24  427.66
   0  -3  -2 7187.48  370.36
   0   3  -2 6563.24  364.16
   0   3   2 7208.28  368.76
   0   3   2 5833.42  369.66
  -1  -3  -2 1721.63  112.49
  -1   3  -2 2121.59  112.59
   1   3   2 2007.70  114.69
   2  -3   2 2364.66  138.59
  -2  -3  -2 2242.88  139.29
  -2   3  -2 2711.63  141.89
   2   3   2 2500.55  139.99
  -3  -3  -2 1500.35  100.89
   3  -3   2 1530.15  103.79
  -3   3  -2 2004.50  105.69
   3   3   2 1939.01  101.19
   4  -3   2  932.31   59.69
   4   3   2  751.72   49.50
  -4   3  -2  727.23   53.39
   5  -3   2  239.08   27.90
  -5  -3  -2  257.47   23.10
   5   3   2  258.37   21.40
  -5   3  -2  277.47   25.30
  -6  -3  -2  807.62   54.79
   6  -3   2  868.41   65.89
  -6  -3  -2  766.92   52.99
  -6   3  -2  742.73   63.09
   6   3   2  786.42   52.89
   7  -3   2 1956.40  128.49
  -7  -3  -2 1890.91  112.59
  -7   3  -2 1829.62  126.69
   7   3   2 1759.72  113.09
   8  -3   2   28.10   13.50
  -8  -3  -2   44.20   11.30
  -8  -3  -2   42.30   11.50
   8   3   2   41.30   12.40
  -8   3  -2   31.00   13.90
   8  -4  -2 2582.44  162.38
   8   4  -2 2365.26  145.99
  -8   4   2 2247.28  162.88
   7  -4  -2  314.17   36.60
   7   4  -2  306.97   27.60
  -7   4   2  283.67   38.60
   6  -4  -2 1426.36   96.69
  -6   4   2 1333.67  100.39
   6   4  -2 1317.57   81.59
   5  -4  -2 4213.68  238.38
   5   4  -2 3935.51  222.48
  -5   4   2 3964.60  243.88
  -4   4   2  152.68   23.60
   4   4  -2  167.58   12.00
   3  -4  -2 2132.09  132.89
  -3   4   2 2310.77  138.19
  -3   4   2 2195.68  140.19
   3   4  -2 2264.07  122.19
   2  -4  -2  111.79   14.70
   2   4  -2  156.48   13.10
  -2   4   2  144.59   20.20
  -2   4   2  157.38   19.00
  -1   4   2  820.82   60.29
  -1   4   2  838.42   57.89
   1   4  -2  870.71   50.09
   1   4  -2  854.21   50.99
   0  -4  -2  543.25   37.60
   0   4   2  536.55   38.60
   0   4   2  495.05   40.40
   0   4  -2  530.15   35.10
  -1  -4  -2 1784.12  112.69
  -1   4  -2 2075.89  115.99
   1   4   2 2045.20  118.69
   1   4   2 1986.60  115.79
   2  -4   2 3903.41  218.68
  -2   4  -2 4008.90  226.78
   2   4   2 4102.59  226.08
   3  -4   2   15.80    6.00
  -3   4  -2   16.10    8.00
   3   4   2   11.80    4.60
  -3   4  -2    9.40    5.60
  -4   4  -2 4403.76  261.17
   4   4   2 4321.87  248.58
  -4   4  -2 4709.73  256.37
   5  -4   2 1930.41  121.99
  -5   4  -2 2035.50  127.19
   5   4   2 1772.02  112.99
   6  -4   2  161.18   24.40
   6   4   2  156.58   16.90
  -6   4  -2  125.49   23.40
   7  -4   2  700.23   59.99
  -7   4  -2  562.54   57.19
   7   4   2  589.14   45.40
   8  -4   2  571.44   59.99
  -8   4  -2  703.63   65.19
   8   4   2  647.84   49.99
   6  -5  -2  747.43   65.29
   6   5  -2  878.41   53.89
  -6   5   2  891.51   75.79
   5  -5  -2   20.10    9.10
  -5   5   2   25.60   12.30
   5   5  -2   25.10    5.30
   4  -5  -2 1110.39   76.19
   4   5  -2 1094.99   63.69
  -4   5   2 1165.88   86.49
  -3   5   2 3227.08  202.08
   3   5  -2 3361.06  181.68
  -2   5   2   49.60   15.70
  -2   5   2   60.79   15.90
   2   5  -2   64.39    8.30
   2   5  -2   63.39    7.50
   1   5  -2 3773.82  199.38
  -1   5   2 3518.45  210.88
   1   5  -2 3519.25  200.38
  -1   5   2 3382.36  206.98
   0   5   2 1266.67   97.29
   0   5  -2 1605.44   90.29
   0   5  -2 1544.25   91.99
  -1   5  -2   99.79   13.80
  -1   5  -2  115.39   15.90
   1   5   2   96.89   15.30
   1   5   2  122.29   15.60
   2   5   2  608.34   45.00
  -2   5  -2  623.34   49.70
  -2   5  -2  628.34   46.80
   2   5   2  667.43   46.80
  -3   5  -2  959.00   67.39
   3   5   2  989.30   63.49
  -3   5  -2  989.80   72.29
   4  -5   2  252.77   23.70
  -4   5  -2  289.37   33.20
   4   5   2  291.67   24.00
   5  -5   2   96.59   16.40
   5   5   2  114.59   14.00
  -5   5  -2  111.99   24.30
   6   5   2  825.42   56.29
  -6   5  -2  890.11   73.99
   4   6  -2  101.89    9.40
   4   6  -2  100.59   11.60
  -4   6   2   92.29   23.40
   3   6  -2   98.89   11.30
  -3   6   2   85.29   20.50
   3   6  -2   93.79    9.80
   2   6  -2  570.24   40.10
   2   6  -2  597.04   39.80
  -2   6   2  552.84   52.19
   1   6  -2  881.71   57.39
   1   6  -2  853.51   58.89
  -1   6   2  858.91   67.59
   0   6  -2   86.59   13.70
   0   6  -2   71.99   13.30
   0   6   2   86.79   18.90
  -1   6  -2 1149.08   79.19
   1   6   2 1113.69   78.19
  -1   6  -2 1141.09   76.09
  -2   6  -2 1490.85  101.39
   2   6   2 1488.95   95.49
   3   6   2   52.39   11.80
  -3   6  -2   45.40   15.00
   4   6   2 2078.29  126.39
  -4   6  -2 2216.48  143.99
   9   0  -3 1037.60   82.69
  -9   0   3 1140.39   80.29
  -9   0   3 1033.00   69.39
  -8   0   3 1066.59   77.89
   8   0  -3 1163.78   82.09
  -8   0   3 1027.00   69.39
  -7   0   3    7.30    6.70
  -7   0   3   19.10    6.80
   7   0  -3    9.10    7.10
  -6   0   3 5329.07  300.77
  -6   0   3 5337.07  308.27
   6   0  -3 5561.74  309.17
   5   0  -3 2432.66  140.79
  -5   0   3 2299.47  137.39
  -5   0   3 2309.07  133.29
   5   0  -3 2174.88  137.69
  -4   0   3 4518.05  261.97
  -4   0   3 4709.83  259.87
   4   0  -3 4791.62  265.27
   4   0  -3 4675.83  263.17
   3   0  -3 1760.72  112.99
   3   0  -3 1845.52  106.19
  -3   0   3 1737.73  105.09
  -3   0   3 1847.92  104.89
  -2   0   3   70.09    8.40
   2   0  -3   64.69    9.10
   2   0  -3   66.29    8.50
  -2   0   3   65.49    8.00
  -1   0   3   98.69    9.70
   1   0  -3  107.89   10.40
  -1   0   3  100.89    9.20
   1   0  -3   89.59    9.40
   0   0   3  984.90   59.29
   0   0  -3 1070.09   59.69
   0   0   3 1003.90   58.69
   5   0   3  276.67   25.80
  -5   0  -3  310.37   24.00
  -6   0  -3  775.22   51.49
   6   0   3  759.02   55.69
   7   0   3 2738.33  162.98
  -7   0  -3 2578.14  154.38
   8   0   3  609.64   53.09
  -9   0  -3  141.89   24.80
   9   0   3  160.88   40.30
  -9  -1   3  561.34   45.60
  -9  -1   3  578.54   40.70
   9  -1  -3  621.64   57.59
   9   1  -3  570.44   53.39
  -9   1   3  603.44   55.39
  -8  -1   3 1818.02  112.69
  -8  -1   3 1876.31  118.59
   8  -1  -3 2018.30  131.19
  -8   1   3 2068.09  130.69
   8   1  -3 1956.30  126.69
   7  -1  -3  779.62   60.09
  -7  -1   3  753.62   46.30
  -7  -1   3  765.42   50.89
   7   1  -3  604.24   53.09
  -7   1   3  669.63   50.99
  -7   1   3  657.63   56.89
  -6  -1   3  143.89   13.20
   6  -1  -3  142.59   20.60
  -6  -1   3  143.99   15.70
  -6   1   3  118.39   19.20
   6   1  -3  128.29   18.00
  -6   1   3  142.99   17.80
  -5  -1   3 1175.68   67.39
   5  -1  -3 1216.28   94.69
   5  -1  -3 1169.88   77.19
  -5  -1   3 1126.49   64.59
   5   1  -3  986.40   69.89
  -5   1   3 1027.80   71.09
   5   1  -3 1006.70   71.29
  -4  -1   3 5428.66  294.07
  -4  -1   3 5551.64  295.47
   4  -1  -3 5335.77  305.97
   4  -1  -3 5676.73  304.67
  -4   1   3 5137.69  304.17
  -4   1   3 5651.73  303.27
   4   1  -3 4957.40  298.77
   4   1  -3 5422.06  301.27
   3  -1  -3 2748.32  167.28
  -3  -1   3 2942.61  157.18
  -3  -1   3 2858.91  156.88
   3  -1  -3 2768.12  165.08
  -3   1   3 3060.49  166.08
   3   1  -3 2798.82  160.98
  -3   1   3 3017.00  167.18
   3   1  -3 2753.32  162.28
   2  -1  -3 2545.45  147.59
  -2  -1   3 2822.92  140.09
   2  -1  -3 2563.24  151.38
  -2   1   3 2659.43  149.29
   2   1  -3 2405.06  143.69
  -2   1   3 2668.63  148.39
   2   1  -3 2403.66  143.39
  -1  -1   3    0.20    0.30
   1  -1   3 1553.54   87.29
  -1  -1  -3 1353.46   88.69
  -1   1  -3 1534.35   85.79
   1   1   3 1676.73   88.39
   3  -1   3  743.73   46.50
  -3   1  -3  661.83   42.70
   3   1   3  642.04   42.70
   4  -1   3   72.89   11.90
  -4  -1  -3   91.09   10.50
  -4   1  -3   56.89    8.50
   4   1   3   61.79    9.10
  -5  -1  -3 1621.54   86.49
   5  -1   3 1434.36   91.29
   5   1   3 1181.38   90.89
  -5   1  -3 1391.96   85.09
   6  -1   3 1073.39   78.29
  -6  -1  -3 1097.59   71.29
  -6   1  -3 1204.58   72.29
   6   1   3 1163.58   74.49
  -7  -1  -3  203.88   20.50
   7  -1   3  190.48   26.00
   7   1   3  166.48   21.80
   8  -1   3  809.82   65.59
   8   1   3  708.73   58.69
  -9  -1  -3 2901.71  189.78
   9  -1   3 3413.76  200.58
   9   1   3 3061.39  191.98
  -9   1  -3 2904.91  230.58
   9  -2  -3 1835.72  123.89
  -9   2   3 1534.85  127.49
   9   2  -3 1696.53  115.49
   8  -2  -3 1147.59   90.69
   8   2  -3 1273.77   86.19
  -8   2   3 1216.98   92.19
   7  -2  -3  309.67   36.20
   7   2  -3  343.97   32.60
  -7   2   3  384.46   39.80
   6  -2  -3 2914.01  182.08
  -6   2   3 2952.50  178.78
   6   2  -3 2843.92  173.68
  -6   2   3 3278.77  186.08
   5  -2  -3 1409.96   93.09
   5   2  -3 1340.77   84.69
   5   2  -3 1405.46   87.09
  -5   2   3 1414.76   94.69
  -5   2   3 1418.96   91.79
   4  -2  -3 1138.29   77.39
   4   2  -3 1124.69   68.89
   4   2  -3 1044.40   66.59
  -4   2   3 1176.18   75.79
   3  -2  -3 4286.67  261.17
   3  -2  -3 4455.05  264.67
  -3   2   3 4691.13  263.07
   3   2  -3 4825.22  255.07
  -3   2   3 4621.64  264.67
   3   2  -3 4911.31  253.77
   2  -2  -3  356.36   32.30
   2  -2  -3  327.67   29.50
  -2   2   3  436.16   33.80
   2   2  -3  430.26   25.00
  -2   2   3  434.46   32.10
   2   2  -3  409.86   23.30
   1  -2  -3 1724.03  104.89
   1  -2  -3 1954.00  123.39
  -1   2   3 1756.22  105.19
  -1   2   3 1822.52  107.89
   1   2  -3 1753.72   98.39
   0  -2  -3 1687.33  105.59
   0   2   3 1722.03  104.39
   0   2  -3 1774.52   97.89
   0   2   3 1882.91  103.29
  -1  -2  -3 1300.07   77.69
   1  -2   3 1245.48   71.69
   1   2   3 1204.98   74.69
  -1   2  -3 1234.28   71.59
   2  -2   3 2079.19  117.29
  -2  -2  -3 2050.09  118.69
  -2   2  -3 1992.90  114.39
   2   2   3 1924.31  114.79
   3  -2   3 1389.16   80.49
   3   2   3 1144.79   73.49
  -3   2  -3 1224.08   74.79
  -4  -2  -3 9271.77  493.95
   4  -2   3 8589.14  497.45
  -4   2  -3 9040.40  491.55
  -5  -2  -3 3360.76  184.98
   5  -2   3 3233.68  191.38
   5   2   3 3168.48  181.18
  -5   2  -3 3000.10  185.08
   6  -2   3 2151.78  142.89
  -6  -2  -3 2304.77  135.39
   6   2   3 2279.17  133.59
  -7  -2  -3 3746.63  229.98
   7  -2   3 4124.59  243.08
   7   2   3 4127.29  230.98
  -8  -2  -3   17.70    9.60
  -8  -2  -3    9.90    8.50
   8  -2   3   23.80   12.80
   9  -2   3  248.98   35.10
  -9  -2  -3  198.58   27.20
  -9   2  -3  226.98   33.40
   9   2   3  233.68   33.00
  -8   3   3 1204.38  122.29
   8   3  -3 1255.57   85.39
   7  -3  -3  220.08   31.60
   7   3  -3  338.37   29.60
  -7   3   3  303.47   36.70
   6  -3  -3  245.68   31.40
   6   3  -3  324.17   26.60
  -6   3   3  316.57   35.90
   5  -3  -3  588.24   53.39
  -5   3   3  846.02   61.79
   5   3  -3  722.03   45.80
   4  -3  -3 1153.18   80.99
   4  -3  -3 1253.77   79.39
  -4   3   3 1108.29   78.79
  -4   3   3 1052.89   80.09
   4   3  -3 1141.99   66.69
   4   3  -3 1205.18   69.19
   3  -3  -3 3527.75  196.58
   3  -3  -3 3316.87  192.08
   3   3  -3 3402.46  180.68
  -3   3   3 3057.29  194.68
   3   3  -3 3363.96  178.98
  -3   3   3 3118.99  192.78
  -2   3   3   52.49   11.50
  -2   3   3   43.90   11.50
   1  -3  -3 9660.73  542.25
  -1   3   3 9999.00  539.75
   0  -3  -3 3204.08  183.98
   0   3   3 3061.89  173.88
   0   3  -3 2969.00  168.08
   0   3   3 2980.10  176.28
  -1  -3  -3 1868.71  118.29
   1   3   3 2096.69  116.69
  -1   3  -3 2081.29  113.59
   1   3   3 1897.41  117.29
   2  -3   3 3856.51  216.68
  -2  -3  -3 3667.63  221.48
   2   3   3 3768.02  218.98
  -2   3  -3 4330.97  219.08
   3  -3   3  180.78   20.20
  -3  -3  -3  195.48   20.90
   3   3   3  254.77   19.80
  -3   3  -3  251.67   20.90
   4  -3   3  840.72   62.79
   4   3   3  908.21   56.59
  -4   3  -3  921.01   59.19
  -5  -3  -3  500.65   38.40
   5  -3   3  538.85   44.10
  -5   3  -3  413.76   34.70
   5   3   3  376.66   31.80
   6  -3   3  285.07   34.40
  -6  -3  -3  295.57   29.90
   6   3   3  341.87   27.70
   7  -3   3  304.67   37.50
   7   3   3  306.17   29.10
  -7   3  -3  330.97   38.10
  -8  -3  -3  471.15   41.30
   8  -3   3  563.54   55.49
  -8   3  -3  514.65   59.99
   8   3   3  530.25   44.10
   7  -4  -3   13.00    9.40
   7   4  -3   47.70   11.50
   6  -4  -3 2718.23  185.08
   6   4  -3 3072.49  172.78
  -6   4   3 3321.87  196.08
   5  -4  -3  654.63   53.29
  -5   4   3  636.54   57.39
   5   4  -3  637.64   40.60
   4  -4  -3 1209.48   82.49
   4   4  -3 1178.28   68.19
  -4   4   3 1273.27   89.19
   3  -4  -3 2070.19  126.59
   3  -4  -3 2081.29  130.79
  -3   4   3 2063.69  130.19
  -3   4   3 2079.99  133.19
  -2   4   3  157.48   20.60
  -2   4   3  161.98   22.00
   1  -4  -3  153.78   18.40
  -1   4   3  135.39   17.50
   1   4  -3  137.79   11.00
  -1   4   3  121.89   28.30
   0  -4  -3  286.17   28.10
   0   4   3  352.06   29.40
   0   4   3  344.97   31.30
   0   4  -3  377.46   25.00
  -1  -4  -3 2181.48  138.99
   1   4   3 2534.65  140.19
  -1   4  -3 2460.45  136.59
   1   4   3 2335.57  141.39
  -2  -4  -3  992.10   60.89
  -2   4  -3  897.01   59.09
   2   4   3  870.91   60.19
   3  -4   3  790.42   52.59
  -3  -4  -3  875.91   55.29
   3   4   3  788.32   53.99
  -3   4  -3  864.91   56.39
   4  -4   3 4341.47  241.38
  -4  -4  -3 4560.74  236.48
   4   4   3 3835.32  234.08
  -4   4  -3 4022.00  238.18
  -5  -4  -3  698.13   46.00
   5  -4   3  657.33   53.49
   5   4   3  634.84   45.50
  -6  -4  -3 1234.58   70.29
   6  -4   3 1108.59   83.19
  -6  -4  -3 1020.90   67.19
   6   4   3 1088.09   70.69
  -6   4  -3 1037.50   82.99
  -7  -4  -3 1259.97   77.89
   7  -4   3 1331.57   99.29
  -7  -4  -3 1469.85   80.89
   7   4   3 1234.08   83.79
  -7   4  -3 1192.48   96.59
   6  -5  -3   40.50   14.30
  -6   5   3   26.30   14.60
   6   5  -3   45.10    9.30
   5  -5  -3  237.08   27.70
  -5   5   3  233.98   32.60
   5   5  -3  193.28   15.80
   4  -5  -3 1076.59   75.09
   4   5  -3 1066.49   59.99
  -4   5   3 1053.39   82.89
   3   5  -3  728.03   42.00
  -3   5   3  762.92   62.89
  -2   5   3  323.47   34.60
   2   5  -3  289.87   20.90
   2   5  -3  302.77   20.30
   1   5  -3 3869.81  209.48
  -1   5   3 3810.52  224.08
   1   5  -3 3634.04  210.38
   0   5   3 1024.80   70.99
   0   5  -3  982.00   65.99
   0   5  -3 1076.79   65.09
   0   5   3 1092.49   74.39
   1   5   3  969.90   67.19
   1   5   3  956.90   65.49
  -1   5  -3  891.11   61.29
  -1   5  -3 1016.40   65.49
   2   5   3 1959.30  118.59
   2   5   3 1929.31  118.59
  -2   5  -3 1888.01  120.79
  -2   5  -3 1983.90  117.29
  -3   5  -3   70.89   16.70
  -3   5  -3   78.89   13.20
   3   5   3   92.89   13.60
   4  -5   3  479.85   34.00
  -4   5  -3  432.16   43.30
   4   5   3  483.65   36.10
   5  -5   3  108.19   17.50
   5   5   3  157.58   17.60
  -5   5  -3  186.28   26.50
   6  -5   3  354.86   39.70
   6   5   3  471.55   36.00
  -6   5  -3  520.75   49.90
   4   6  -3   43.00    4.80
  -4   6   3   35.80   15.90
   3   6  -3 1178.88   67.09
  -3   6   3 1145.19   88.89
   3   6  -3 1107.99   64.99
   2   6  -3  727.43   45.70
  -2   6   3  789.22   63.49
   2   6  -3  666.63   46.00
   1   6  -3   73.19   11.60
  -1   6   3   79.69   19.80
   1   6  -3   74.49   11.50
   0   6  -3  719.33   54.29
   0   6   3  780.72   61.09
   0   6  -3  792.02   52.49
  -1   6  -3  808.02   61.79
  -1   6  -3  833.22   58.59
   1   6   3  917.11   64.99
   2   6   3   49.90   13.20
  -2   6  -3   48.20   13.80
   3   6   3  221.78   23.40
  -3   6  -3  206.78   28.20
  -4   6  -3 1580.74  115.79
   4   6   3 1758.42  104.09
  -9   0   4   67.49   17.10
   9   0  -4   65.79   19.00
  -9   0   4   77.29   13.20
  -8   0   4   33.80   12.10
   8   0  -4   47.60   15.30
  -8   0   4   35.00    9.60
   7   0  -4  494.75   44.90
  -7   0   4  515.05   42.60
  -7   0   4  483.65   37.10
   6   0  -4  701.13   54.29
  -6   0   4  713.63   56.99
   6   0  -4  678.53   55.59
  -6   0   4  705.83   48.10
   5   0  -4  116.29   17.80
  -5   0   4  119.89   15.70
   5   0  -4  139.19   18.00
  -5   0   4  124.99   14.40
   4   0  -4 5133.79  298.97
  -4   0   4 4971.60  305.07
  -4   0   4 5534.55  298.07
   4   0  -4 5693.43  303.37
  -3   0   4 4798.82  258.37
   3   0  -4 4813.72  261.97
   3   0  -4 4537.75  258.77
  -3   0   4 4358.16  256.67
  -2   0   4  218.98   17.40
  -2   0   4  205.38   18.10
   2   0  -4  178.98   25.60
   2   0  -4  219.68   18.50
   1   0  -4 4877.11  270.47
  -1   0   4 4895.31  269.47
  -1   0  -4  498.85   34.00
   1   0   4  541.05   33.80
   2   0   4 2103.29  119.19
  -2   0  -4 2075.69  118.39
  -3   0  -4 5191.98  285.87
   4   0   4 2883.71  168.68
  -4   0  -4 2989.30  166.28
  -5   0  -4  705.23   46.30
   5   0   4  668.93   49.10
  -6   0  -4 3373.16  199.48
   6   0   4 3654.63  206.08
   7   0   4  659.83   53.49
   8   0   4 1231.08   89.39
   9   0   4 1019.50   81.49
  -9  -1   4 1634.14  106.39
  -9  -1   4 1674.23  102.79
   9   1  -4 1876.31  121.99
  -9   1   4 1898.81  122.89
  -8  -1   4 1223.28   73.89
   8  -1  -4 1358.86   93.49
   8   1  -4 1247.18   87.99
  -8   1   4 1084.99   86.99
   7  -1  -4   90.89   20.70
  -7  -1   4   97.39   12.90
  -7  -1   4   92.59   10.80
  -7   1   4   64.39   15.00
  -7   1   4   76.99   18.80
   7   1  -4   69.69   16.70
  -6  -1   4 1761.12   95.59
   6  -1  -4 1541.15  107.19
  -6  -1   4 1594.64   97.09
   6   1  -4 1516.15  103.39
   6   1  -4 1695.73  107.29
  -6   1   4 1734.83  109.09
  -6   1   4 1679.43  103.79
  -5  -1   4  859.91   52.29
   5  -1  -4  913.61   65.29
  -5  -1   4  946.21   51.79
   5  -1  -4  946.41   63.19
  -5   1   4  810.52   58.89
   5   1  -4  742.33   56.69
  -5   1   4  750.62   60.09
   5   1  -4  797.92   59.29
   4  -1  -4  426.16   34.30
   4  -1  -4  423.06   36.40
  -4  -1   4  409.46   25.80
  -4  -1   4  404.46   25.50
  -4   1   4  337.47   32.10
   4   1  -4  345.57   29.40
  -4   1   4  392.36   32.80
   4   1  -4  360.26   31.20
  -3  -1   4  659.93   37.10
   3  -1  -4  682.13   48.50
   3  -1  -4  645.24   45.20
   3   1  -4  537.55   40.40
   3   1  -4  628.44   42.90
  -3   1   4  595.94   45.00
  -3   1   4  635.34   45.10
  -2  -1   4 3586.04  195.68
  -2  -1   4 3512.45  196.58
   2  -1  -4 3834.32  207.58
   2  -1  -4 3742.13  203.88
  -2   1   4 3499.65  203.58
   2   1  -4 3436.96  199.48
   2   1  -4 3518.15  199.38
  -2   1   4 3622.44  203.58
   1  -1  -4 4807.92  279.77
   1  -1  -4 4858.11  282.47
  -1   1   4 5481.75  284.87
   1   1  -4 5047.90  276.67
   0  -1   4  333.07   23.30
   0  -1  -4  321.97   27.40
   0  -1   4  353.56   23.50
   0   1   4  384.16   26.60
   0   1  -4  394.06   23.40
  -2  -1  -4 4945.81  259.67
   2  -1   4 4374.06  258.07
   3  -1   4 2570.64  153.28
  -3  -1  -4 2814.82  152.58
   3   1   4 2673.13  150.98
  -3   1  -4 2577.24  149.49
  -4  -1  -4 5468.25  299.27
   4  -1   4 5222.08  302.77
  -4   1  -4 5626.84  297.97
   4   1   4 5226.88  298.67
  -5  -1  -4 1591.74   90.79
   5  -1   4 1438.66   95.29
   5   1   4 1396.16   90.59
  -6  -1  -4  236.98   24.50
   6  -1   4  220.58   26.30
   6   1   4  219.38   23.00
  -6   1  -4  180.88   22.70
   7  -1   4 1462.55   98.59
  -7  -1  -4 1419.56   90.29
   7   1   4 1317.67   91.59
   8  -1   4  566.44   54.39
   8   1   4  584.64   50.29
   9  -1   4  411.96   47.40
   9   1   4  411.26   43.30
   9  -2  -4  126.09   27.50
  -9   2   4  101.89   25.50
   9   2  -4   70.59   18.20
   8  -2  -4   48.30   16.80
  -8   2   4   53.89   16.40
   8   2  -4   29.90   12.10
   7  -2  -4  851.51   65.59
   7   2  -4  711.73   56.19
  -7   2   4  730.33   62.99
   6  -2  -4 1706.53  120.09
  -6   2   4 1924.41  123.49
   6   2  -4 1853.91  113.99
  -6   2   4 1821.72  118.79
   6   2  -4 1972.40  117.19
   5  -2  -4   51.09   15.10
   5  -2  -4   47.50   13.20
  -5   2   4   70.69   16.00
   5   2  -4   98.19   13.40
   5   2  -4   72.39   11.20
  -5   2   4   75.59   16.10
   4  -2  -4 4628.94  264.47
   4  -2  -4 4382.66  259.27
   4   2  -4 4249.47  251.07
  -4   2   4 4456.75  261.67
   4   2  -4 4864.11  255.27
  -4   2   4 4578.24  260.47
   3  -2  -4 3743.53  214.48
   3  -2  -4 3493.15  209.18
   3   2  -4 3718.03  202.68
   3   2  -4 3508.45  201.38
  -3   2   4 3763.92  212.48
  -3   2   4 3617.54  210.38
   2  -2  -4  466.35   35.60
   2  -2  -4  469.65   39.00
   2   2  -4  470.35   29.30
   2   2  -4  447.86   28.30
  -2   2   4  413.06   36.10
  -2   2   4  502.65   36.60
   1  -2  -4 5636.24  315.27
  -1   2   4 5432.36  312.27
  -1   2   4 5688.43  310.87
   0  -2  -4 5594.04  287.77
   0   2   4 4820.12  281.47
   0   2   4 5109.29  283.37
   0   2  -4 4794.52  275.47
   1  -2   4   31.80    5.50
  -1  -2  -4   28.60    8.50
   2  -2   4  108.19   13.80
  -2  -2  -4  114.39   15.30
   2   2   4  150.78   14.30
  -2   2  -4  161.88   13.30
  -3  -2  -4 2428.96  134.59
   3  -2   4 2214.38  133.69
   3   2   4 2213.48  128.69
  -3   2  -4 2111.59  127.79
  -4  -2  -4 4031.10  206.38
   4  -2   4 3614.94  217.68
   4   2   4 3164.18  200.98
  -4   2  -4 3407.76  199.78
  -5  -2  -4  122.09   16.10
   5  -2   4  125.49   19.40
   5   2   4   82.49   12.50
   6  -2   4 3028.30  196.88
  -6  -2  -4 3381.16  190.78
   6   2   4 3277.57  187.78
   7  -2   4 1150.68   89.89
  -7  -2  -4 1184.68   81.49
   7   2   4 1270.67   81.59
   8  -2   4  593.04   60.29
   8   2   4  718.53   54.79
   8  -3  -4 1776.72  118.59
   8   3  -4 1580.54  105.49
  -8   3   4 1465.75  114.99
   7  -3  -4  186.48   28.00
  -7   3   4  163.98   27.50
   7   3  -4  168.78   20.80
   6  -3  -4  809.52   64.29
  -6   3   4  802.22   66.39
   6   3  -4  773.92   54.29
   5  -3  -4  402.16   40.30
  -5   3   4  474.85   44.80
   5   3  -4  521.95   35.80
   5   3  -4  436.16   32.90
   4  -3  -4  552.54   47.50
   4  -3  -4  536.15   44.10
  -4   3   4  456.85   44.60
  -4   3   4  538.15   46.50
   4   3  -4  518.85   34.40
   4   3  -4  556.64   36.30
   3  -3  -4  883.61   70.89
   3  -3  -4  895.51   67.69
  -3   3   4 1110.69   73.79
  -3   3   4 1051.49   78.39
   3   3  -4 1042.10   58.29
   3   3  -4 1064.69   58.79
   2  -3  -4 1280.67   83.69
   2  -3  -4 1263.77   79.19
  -2   3   4 1166.98   78.99
   2   3  -4 1240.98   66.69
   2   3  -4 1174.68   69.09
  -2   3   4 1152.08   80.89
   1  -3  -4 4809.92  270.87
  -1   3   4 4474.55  267.97
  -1   3   4 4783.72  266.37
   1   3  -4 4770.72  255.47
   0  -3  -4    7.20    5.10
   0   3   4    5.50    4.40
   0   3   4   23.80    7.10
   0   3  -4    3.90    2.10
  -1  -3  -4 6364.46  383.26
  -1   3  -4 7161.98  374.46
   1   3   4 7362.26  380.66
   1   3   4 6531.95  380.06
   2  -3   4 2383.06  145.39
  -2  -3  -4 2607.54  154.68
  -2   3  -4 2606.94  146.49
   2   3   4 2745.03  150.18
  -3  -3  -4 1538.15  100.19
   3  -3   4 1576.74   97.09
   3   3   4 1529.55  105.19
  -3   3  -4 1620.54   93.89
  -4  -3  -4 3283.97  204.08
  -4   3  -4 3565.94  198.78
   4   3   4 3590.74  197.88
  -5  -3  -4  333.57   34.00
   5  -3   4  412.86   39.00
   5   3   4  359.46   29.60
  -6  -3  -4   43.70   13.50
   6  -3   4   45.20   15.00
   6   3   4   47.90   10.90
   7  -3   4  210.38   30.70
   7   3   4  173.58   21.60
  -8   3  -4  736.13   66.29
   8   3   4  676.93   54.79
   7  -4  -4  410.76   44.40
  -7   4   4  415.96   48.00
   7   4  -4  435.66   36.00
   6  -4  -4 1917.91  133.59
   6   4  -4 2034.50  121.09
  -6   4   4 2217.28  142.29
   5  -4  -4   13.20    8.90
  -5   4   4   35.20   14.90
   5   4  -4   20.00    5.60
   4  -4  -4 3886.21  228.48
   4  -4  -4 3938.91  223.38
   4   4  -4 3558.94  206.98
  -4   4   4 3757.32  228.58
   3  -4  -4 2661.43  168.48
  -3   4   4 3025.50  176.68
   2  -4  -4  783.62   60.99
  -2   4   4  874.21   63.09
  -2   4   4  758.92   58.69
   1  -4  -4 2727.13  166.98
  -1   4   4 2758.72  167.28
   1   4  -4 2864.61  152.28
  -1   4   4 2701.23  164.28
   0   4   4  312.17   29.80
   0   4  -4  317.37   24.50
   0   4   4  264.87   27.40
  -1  -4  -4  377.06   33.50
  -1   4  -4  384.06   27.10
   1   4   4  377.66   32.70
   1   4   4  328.97   36.50
   2   4   4   84.59   13.10
  -2   4  -4   84.99   10.90
   2   4   4   75.19   12.70
  -3  -4  -4 1339.77   86.99
   3  -4   4 1384.76   79.39
   3   4   4 1344.77   82.89
  -3   4  -4 1215.88   91.39
  -4  -4  -4 1929.91  113.49
   4  -4   4 1775.02  110.39
   4   4   4 1661.83  106.39
   5  -4   4   70.99   17.50
  -5  -4  -4   56.89   13.40
   6  -4   4 1979.50  138.99
  -6  -4  -4 2369.16  133.79
   6   4   4 2008.70  126.59
   7  -4   4  864.91   75.09
  -7  -4  -4  930.51   65.19
   7   4   4  839.92   61.59
   6  -5  -4  473.25   48.00
  -6   5   4  431.66   50.69
   6   5  -4  501.05   34.90
   5  -5  -4  843.32   67.89
  -5   5   4  919.71   76.89
   5   5  -4  903.51   53.69
   4  -5  -4  191.98   24.60
  -4   5   4  193.98   28.90
  -3   5   4  346.67   38.80
   2  -5  -4  507.95   46.90
   2   5  -4  585.14   33.20
  -2   5   4  565.64   50.39
   1  -5  -4 1258.67   84.69
  -1   5   4 1254.07   87.59
   1   5  -4 1218.18   71.89
   0  -5  -4   34.20   11.70
   0   5  -4   50.49    8.00
   0   5   4   47.70   13.50
  -1  -5  -4 2001.50  120.99
   1   5   4 1990.40  123.69
  -1   5  -4 1926.51  115.29
  -2  -5  -4 1319.17   82.19
  -2   5  -4 1107.69   79.09
   2   5   4 1240.68   80.79
  -3  -5  -4  266.27   23.80
   3   5   4  253.47   25.30
  -4  -5  -4 2293.87  124.59
   4  -5   4 2126.49  121.69
   4   5   4 1991.90  127.19
   5  -5   4  280.17   27.90
   5   5   4  317.37   28.40
  -5   5  -4  328.47   37.00
   6  -5   4  109.69   19.40
  -6   5  -4  132.49   28.50
   6   5   4  123.69   17.20
  -3   6   4 1218.28   93.69
   2   6  -4  140.69   13.10
  -2   6   4  132.99   23.80
   2   6  -4  114.89   12.20
   1   6  -4 1257.57   84.09
  -1   6   4 1449.55   99.29
   1   6  -4 1462.85   82.19
   0   6   4  302.47   33.80
   0   6  -4  296.77   28.00
   0   6  -4  331.27   26.00
   1   6   4   60.99   15.60
  -1   6  -4   55.69   13.90
  -1   6  -4   66.89   12.10
   2   6   4  105.69   17.70
  -2   6  -4  116.79   18.80
  -3   6  -4  574.84   50.19
   3   6   4  532.25   43.70
  -9   0   5  481.65   43.80
   9   0  -5  551.94   52.49
  -9   0   5  517.25   39.50
  -8   0   5  131.39   19.70
   8   0  -5  141.29   23.20
  -8   0   5  143.59   17.70
  -7   0   5  313.97   27.30
  -7   0   5  317.37   30.60
   7   0  -5  306.97   33.60
  -6   0   5  342.17   28.90
  -6   0   5  346.37   31.20
   6   0  -5  370.36   34.80
   6   0  -5  345.27   35.80
  -5   0   5  526.65   38.90
   5   0  -5  489.75   44.30
  -5   0   5  547.45   40.20
   5   0  -5  543.75   45.50
  -4   0   5 8129.29  448.26
  -4   0   5 8359.26  449.46
   4   0  -5 7936.41  451.15
   4   0  -5 8161.18  455.45
  -3   0   5 1903.11  110.09
  -3   0   5 1973.20  112.79
   3   0  -5 1839.52  112.29
   3   0  -5 1803.82  115.09
  -2   0   5 7759.12  404.46
   2   0  -5 7031.10  403.86
   2   0  -5 7224.58  406.26
  -1   0   5 5709.13  315.47
   1   0  -5 5735.83  317.17
   1   0  -5 5703.13  316.27
   0   0  -5   86.19   10.50
   0   0   5   88.39   10.20
   0   0   5   74.29    9.00
  -1   0  -5 1874.41  108.49
   1   0   5 1872.61  107.99
  -2   0  -5  552.74   36.90
   2   0   5  553.34   37.50
  -3   0  -5  205.88   18.10
   3   0   5  209.08   19.40
  -4   0  -5    2.50    3.00
   4   0   5    4.60    4.40
   5   0   5 1736.63  105.79
  -5   0  -5 1646.04  101.09
   6   0   5  253.17   27.30
   7   0   5    0.60    5.80
   8   0   5  311.87   36.40
   9   0   5 1824.42  127.59
  -9  -1   5 1773.52  111.79
  -9  -1   5 1574.64  108.49
   9  -1  -5 1917.61  127.59
  -9   1   5 1884.01  122.59
   9   1  -5 1806.72  122.49
  -8  -1   5  487.25   38.10
   8  -1  -5  574.64   53.59
  -8  -1   5  581.04   38.60
  -8   1   5  603.44   51.89
   8   1  -5  596.04   51.09
   7  -1  -5  531.75   52.19
  -7  -1   5  580.04   40.20
  -7  -1   5  610.44   42.10
  -7   1   5  721.03   55.59
  -7   1   5  716.03   51.09
   7   1  -5  706.33   53.59
   6  -1  -5 2828.62  163.08
  -6  -1   5 2685.33  146.99
  -6  -1   5 2619.04  147.59
   6   1  -5 2412.26  156.08
   6   1  -5 2478.55  159.78
  -6   1   5 2621.64  160.18
  -6   1   5 2617.74  157.78
  -5  -1   5  822.82   47.50
  -5  -1   5  900.71   47.90
   5  -1  -5  820.22   62.29
   5  -1  -5  859.41   59.39
  -5   1   5  684.93   54.69
  -5   1   5  680.93   55.79
   5   1  -5  669.33   52.89
   5   1  -5  666.53   55.39
   4  -1  -5 1823.02  118.49
   4  -1  -5 1837.72  114.39
  -4  -1   5 1906.51  104.69
  -4  -1   5 1800.02  103.89
  -4   1   5 1763.92  122.09
   4   1  -5 1850.71  113.69
  -4   1   5 1953.60  114.99
   4   1  -5 1807.92  110.49
  -3  -1   5 1725.43   85.09
  -3  -1   5 1508.75   85.69
   3  -1  -5 1560.54   98.09
   3  -1  -5 1460.45   93.29
  -3   1   5 1449.55   93.39
   3   1  -5 1442.26   91.39
   3   1  -5 1393.96   89.29
  -3   1   5 1395.46   92.49
  -2  -1   5  286.67   20.80
  -2  -1   5  331.87   20.00
   2  -1  -5  334.57   29.10
   2  -1  -5  351.06   27.00
  -2   1   5  276.37   25.10
   2   1  -5  267.37   22.70
  -2   1   5  256.47   24.30
   2   1  -5  235.88   21.70
   1  -1  -5 1177.08   74.09
  -1  -1   5 1079.59   66.09
  -1  -1   5 1161.78   65.19
   1   1  -5 1106.49   73.59
  -1   1   5 1088.49   69.99
  -1   1   5 1131.29   69.99
   0  -1   5 2639.64  139.19
   0  -1   5 2357.16  138.69
   0  -1  -5 2446.86  144.99
   0   1  -5 2451.65  138.39
   0   1   5 2495.75  141.69
   0   1   5 2438.96  142.09
   1  -1   5 3867.41  218.38
  -1  -1  -5 3947.30  222.18
  -1   1  -5 4152.08  216.78
   1   1   5 3712.73  218.38
  -2  -1  -5 1112.59   68.19
   2  -1   5 1123.39   67.19
  -2   1  -5 1021.70   63.59
   2   1   5 1014.70   65.29
   3  -1   5 5695.93  332.07
  -3  -1  -5 6218.28  331.87
  -3   1  -5 5976.40  328.17
  -4  -1  -5 5575.84  288.87
   4  -1   5 5135.59  291.17
  -4   1  -5 5070.49  285.37
   4   1   5 4788.32  286.37
   5  -1   5   86.79   15.60
  -5  -1  -5   79.09   13.60
   5   1   5  102.29   14.60
  -6  -1  -5  978.60   65.69
   6  -1   5 1121.29   74.89
   6   1   5  866.11   66.39
   7  -1   5  433.66   45.50
   7   1   5  571.34   45.20
   8  -1   5   83.09   22.40
   8   1   5  120.19   20.70
   8  -2  -5  305.07   65.29
   8   2  -5  293.77   32.20
  -8   2   5  269.47   35.00
   7  -2  -5 1090.89   79.79
   7   2  -5 1013.50   71.79
  -7   2   5  935.81   76.69
   6  -2  -5  122.79   21.20
  -6   2   5  134.49   21.70
   6   2  -5  128.69   17.50
   6   2  -5  126.79   19.40
   5  -2  -5 1632.64  109.79
   5   2  -5 1601.94  102.39
  -5   2   5 1752.22  112.19
   5   2  -5 1722.73  106.29
  -5   2   5 1760.22  111.09
   4  -2  -5 5659.13  318.67
   4  -2  -5 5696.23  312.97
   4   2  -5 5650.33  307.17
   4   2  -5 5203.78  303.67
  -4   2   5 5210.88  312.97
  -4   2   5 5481.05  312.77
   3  -2  -5  748.13   54.49
   3  -2  -5  755.02   58.79
  -3   2   5  740.33   55.69
  -3   2   5  774.32   55.39
   3   2  -5  752.62   48.00
   2  -2  -5 3873.51  226.28
  -2   2   5 3955.80  221.58
   2   2  -5 3700.93  213.38
   2   2  -5 3901.81  212.98
   1  -2  -5 5450.35  303.47
   1   2  -5 5284.17  289.47
  -1   2   5 5342.47  297.57
  -1   2   5 5170.58  298.37
   0  -2   5 1260.77   64.69
   0  -2  -5 1171.18   77.79
   0   2   5 1117.29   72.99
   0   2   5 1052.39   72.09
   1  -2   5 2506.85  134.79
   1  -2   5 2247.58  131.39
  -1  -2  -5 2427.66  142.59
  -1   2  -5 2327.07  132.09
   1   2   5 2358.76  137.89
   1   2   5 2282.17  136.89
   2  -2   5 2573.04  138.09
  -2  -2  -5 2677.13  142.89
  -2   2  -5 2088.89  131.49
   2   2   5 2067.79  134.39
   3   2   5  135.09   14.80
  -3   2  -5  126.99   13.30
   4  -2   5  169.58   21.30
   4   2   5  119.39   14.80
  -4   2  -5  108.99   13.40
   5  -2   5  312.97   34.40
  -5  -2  -5  346.07   31.90
   6  -2   5 2176.98  141.79
  -6  -2  -5 2219.68  134.39
   6   2   5 2078.99  130.39
   7  -2   5   97.99   23.60
   7   2   5  110.79   17.80
   8  -2   5 1920.01  184.28
   8   2   5 2418.76  144.09
   8  -3  -5  476.95   49.10
   8   3  -5  386.96   38.60
  -8   3   5  418.96   47.10
   7  -3  -5 1044.00   82.19
  -7   3   5 1103.19   85.29
   7   3  -5 1059.09   77.29
   6  -3  -5 1894.51  120.39
   6   3  -5 1835.32  111.39
  -6   3   5 1684.03  120.29
   6   3  -5 1670.23  107.49
   5  -3  -5   33.20   11.30
   5   3  -5   15.60    6.10
  -5   3   5    5.20    7.10
   5   3  -5   14.30    5.50
   4  -3  -5  600.24   47.10
   4  -3  -5  426.46   46.70
   4   3  -5  593.04   39.10
  -4   3   5  607.64   49.80
   4   3  -5  507.45   36.10
   3  -3  -5  506.15   49.60
   3  -3  -5  555.04   46.70
   3   3  -5  649.74   38.50
  -3   3   5  536.35   48.60
   3   3  -5  670.13   39.10
  -3   3   5  671.73   50.69
   2  -3  -5  708.63   57.39
  -2   3   5  756.42   55.99
   2   3  -5  735.03   42.70
   2   3  -5  701.53   43.70
  -2   3   5  744.63   55.09
   1  -3  -5  212.28   26.50
  -1   3   5  262.47   25.30
  -1   3   5  277.67   27.00
   1   3  -5  246.58   16.70
   0  -3  -5 3286.77  192.48
   0   3   5 2940.81  186.08
   0   3  -5 3264.47  177.08
   0   3   5 3347.47  186.68
  -1  -3  -5 5876.61  330.07
   1   3   5 5680.33  323.17
  -1   3  -5 5710.33  315.97
   1   3   5 5835.12  323.67
   2  -3   5   27.30    6.80
  -2  -3  -5   34.20   11.50
  -2   3  -5   43.30    8.20
   2   3   5   32.00    8.80
  -3  -3  -5 5667.93  319.77
   3  -3   5 5704.63  313.57
  -3   3  -5 5471.85  308.07
   3   3   5 5414.66  309.87
  -4  -3  -5 3596.14  223.68
   4  -3   5 3742.23  223.28
   4   3   5 3987.60  215.98
  -4   3  -5 3796.42  214.38
   5  -3   5  112.59   24.20
  -5  -3  -5   83.19   18.90
   5   3   5  113.99   15.40
   6  -3   5 1471.65  109.59
  -6  -3  -5 1458.75  106.39
   6   3   5 1650.13   97.69
  -7  -3  -5  390.46   40.30
   7   3   5  290.97   30.80
   7  -4  -5  179.58   27.90
  -7   4   5  163.08   28.40
   7   4  -5  156.68   19.80
   6  -4  -5  260.57   33.60
  -6   4   5  322.97   39.30
   6   4  -5  303.97   25.90
   5  -4  -5  694.43   57.29
   5   4  -5  700.83   46.60
  -5   4   5  730.73   62.29
   5   4  -5  647.74   44.50
   4  -4  -5 3920.91  223.88
  -4   4   5 3777.12  228.28
   4   4  -5 3673.63  207.18
   4   4  -5 3675.73  208.88
   3  -4  -5  554.44   51.79
   3  -4  -5  590.84   48.00
   3   4  -5  560.34   34.80
  -3   4   5  582.14   51.39
   3   4  -5  621.04   35.60
   2  -4  -5 2695.73  172.28
   2   4  -5 2842.22  151.78
  -2   4   5 2788.52  170.88
   1  -4  -5 4309.57  262.47
   1   4  -5 4608.84  244.18
  -1   4   5 4504.45  260.57
   0  -4  -5   96.99   19.40
   0   4   5   56.59   14.10
   0   4  -5   88.29    9.00
   0   4   5   76.29   13.90
  -1  -4  -5  807.12   61.39
   1   4   5  788.92   56.99
   1   4   5  824.82   57.79
  -1   4  -5  763.42   49.40
  -2  -4  -5  275.17   32.20
  -2   4  -5  356.46   26.70
   2   4   5  376.96   31.40
  -3  -4  -5  705.33   59.09
   3  -4   5  725.33   47.60
  -3   4  -5  806.32   51.99
   3   4   5  831.72   54.49
   4  -4   5   13.00    7.10
  -4  -4  -5   14.70    8.90
   4   4   5   35.20    9.50
  -5  -4  -5 1347.27   92.69
   5  -4   5 1235.28   89.39
   5   4   5 1300.07   83.19
  -6  -4  -5 1008.90   77.99
   6  -4   5  868.41   77.79
   6   4   5 1197.88   71.89
   5  -5  -5   23.80   11.00
   5   5  -5    7.80    3.30
  -5   5   5    3.00    8.30
  -4   5   5  285.67   36.10
  -3   5   5  808.82   67.49
   2  -5  -5  153.18   25.90
  -2   5   5  150.48   24.00
   2   5  -5  156.48   10.70
   1  -5  -5   16.10   13.00
  -1   5   5   19.60    9.50
   1   5  -5   16.90    4.20
   0  -5  -5  565.44   48.30
   0   5   5  523.65   46.60
   0   5  -5  553.14   35.80
  -1  -5  -5 2682.73  175.08
   1   5   5 3056.09  175.98
  -1   5  -5 2979.00  165.08
  -2  -5  -5  100.89   20.30
  -2   5  -5   80.29   12.30
   2   5   5   84.99   15.10
  -3  -5  -5 1881.71  119.69
   3   5   5 1896.81  116.69
  -4  -5  -5 2601.94  150.48
   4   5   5 2323.77  146.19
   5  -5   5  117.69   15.90
  -5  -5  -5  101.59   23.70
   5   5   5  132.39   18.00
  -3   6   5  280.17   36.80
  -2   6   5  339.07   39.00
   2   6  -5  329.37   23.60
   2   6  -5  331.37   20.60
   1   6  -5 1949.90  125.79
  -1   6   5 2137.09  141.89
   1   6  -5 2402.86  122.79
   0  -6  -5  160.98   24.20
   0   6  -5  191.38   21.10
   0   6   5  207.58   27.00
   0   6  -5  191.98   17.50
  -1  -6  -5  861.51   63.09
  -1   6  -5  881.11   58.09
   1   6   5  964.30   68.99
  -2  -6  -5  698.33   52.89
  -2   6  -5  765.82   59.79
   2   6   5  851.01   60.59
   8   0  -6  315.07   35.90
  -8   0   6  289.57   26.40
  -8   0   6  299.47   29.50
   7   0  -6   26.30   11.50
  -7   0   6   29.40    8.80
  -7   0   6   40.90   11.30
  -6   0   6  254.07   24.80
   6   0  -6  248.88   28.50
  -6   0   6  261.67   24.30
   5   0  -6  707.93   53.69
   5   0  -6  700.43   57.49
  -5   0   6  721.63   50.29
  -4   0   6 2778.82  157.18
   4   0  -6 2597.44  165.08
  -4   0   6 2800.72  159.68
  -3   0   6   28.30    7.60
   3   0  -6   19.00    7.40
  -3   0   6   20.10    5.80
   3   0  -6   14.60    7.60
   2   0  -6 8598.64  476.45
   2   0  -6 8715.43  474.05
  -2   0   6 8486.25  472.95
  -1   0   6 1464.95   84.69
  -1   0   6 1240.78   81.09
   1   0  -6 1452.85   86.79
   0   0  -6 1574.44   91.89
   0   0   6 1532.75   88.69
   0   0   6 1405.26   89.59
   1   0   6 4713.63  261.67
  -1   0  -6 4634.04  262.67
   1   0   6 4775.42  263.17
   2   0   6  984.10   61.99
  -2   0  -6  972.70   61.89
   3   0   6 2252.27  127.99
  -3   0  -6 2069.09  125.49
   4   0   6 1441.66   88.79
  -4   0  -6 1342.17   85.09
   5   0   6  710.83   53.19
   6   0   6  208.38   25.50
   7   0   6  810.42   64.59
   8   0   6 1967.80  132.79
   8  -1  -6   22.80   12.30
  -8  -1   6   33.80    6.90
  -8  -1   6   30.00    6.20
  -8   1   6   17.60    9.30
   8   1  -6   27.30   12.20
   7  -1  -6 2659.13  159.68
  -7  -1   6 2297.87  139.29
  -7  -1   6 2515.45  139.39
  -7   1   6 2404.76  154.08
   7   1  -6 2574.34  154.68
  -7   1   6 2451.25  152.78
  -6  -1   6 1085.39   63.69
   6  -1  -6 1052.99   77.49
  -6  -1   6 1006.60   63.09
   6   1  -6 1036.70   77.89
  -6   1   6 1080.49   75.89
  -6   1   6 1079.49   74.29
   6   1  -6 1129.29   75.09
  -5  -1   6  981.30   56.59
  -5  -1   6  973.00   55.89
   5  -1  -6  980.60   68.69
  -5   1   6  940.61   66.49
   5   1  -6  826.12   66.99
   5   1  -6  882.11   63.99
  -5   1   6  934.11   66.59
  -4  -1   6 6203.98  309.47
   4  -1  -6 6118.39  321.17
   4  -1  -6 5563.74  325.27
  -4  -1   6 5512.05  307.37
  -4   1   6 5971.70  318.97
   4   1  -6 5290.57  318.37
  -4   1   6 5489.35  318.97
   4   1  -6 4898.91  313.87
   3  -1  -6  679.63   47.70
  -3  -1   6  647.64   39.90
   3  -1  -6  608.34   50.19
  -3  -1   6  641.64   38.00
   3   1  -6  585.94   43.00
   3   1  -6  527.15   43.70
  -3   1   6  616.84   46.50
  -3   1   6  593.54   44.90
  -2  -1   6 1507.75   89.49
   2  -1  -6 1532.75   96.99
  -2  -1   6 1485.15   87.59
   2  -1  -6 1574.24   99.99
   2   1  -6 1552.74   92.49
   2   1  -6 1590.04   93.39
  -2   1   6 1496.35   93.69
  -2   1   6 1522.65   95.29
  -1  -1   6 2002.50  111.39
   1  -1  -6 2026.60  120.19
  -1  -1   6 1794.52  109.29
   1   1  -6 1991.90  112.79
  -1   1   6 1835.92  113.49
  -1   1   6 1921.61  115.19
   0  -1  -6 3412.06  207.78
   0  -1   6 3246.98  200.68
   0  -1   6 3552.94  201.38
   0   1  -6 3658.63  201.88
   0   1   6 3826.12  204.08
   0   1   6 3968.50  206.28
  -1  -1  -6  522.75   40.20
   1  -1   6  536.55   37.30
   1  -1   6  525.15   36.50
   1   1   6  474.45   36.30
   1   1   6  574.74   39.60
  -1   1  -6  538.25   35.50
  -2  -1  -6  419.26   36.00
   2  -1   6  422.06   35.10
  -2   1  -6  591.54   34.60
   3  -1   6 4220.28  236.88
  -3  -1  -6 4159.98  235.78
  -3   1  -6 4134.29  231.58
   3   1   6 4068.39  233.58
   4  -1   6 3112.99  176.98
  -4  -1  -6 2946.91  173.18
   4   1   6 2862.21  171.58
   5  -1   6 1139.89   74.79
  -5  -1  -6  851.81   66.59
   5   1   6 1083.39   69.59
   6  -1   6 2690.73  171.78
   6   1   6 2854.71  167.48
   7  -1   6  171.88   26.60
   7   1   6  198.48   25.40
   8  -1   6  678.83   62.49
   8   1   6  670.53   57.49
   8  -2  -6  538.25   52.79
  -8   2   6  546.85   74.99
   8   2  -6  481.05   45.40
   7  -2  -6   17.70   10.40
   7   2  -6   17.10    8.90
  -7   2   6   20.50   11.20
   6  -2  -6  799.82   61.19
  -6   2   6  686.63   58.59
   6   2  -6  677.63   56.09
   5  -2  -6 1148.59   84.99
  -5   2   6 1081.99   91.19
   5   2  -6 1322.37   80.09
   5   2  -6 1299.37   83.49
  -5   2   6 1273.27   87.19
   4  -2  -6  484.05   44.40
   4   2  -6  599.84   43.30
  -4   2   6  528.45   45.70
  -4   2   6  570.34   46.90
   4   2  -6  577.54   40.30
  -3   2   6  189.88   26.90
   3   2  -6  185.28   17.90
   3   2  -6  193.98   18.80
  -3   2   6  194.58   22.80
   2  -2  -6 3839.82  218.08
   2  -2  -6 3690.63  223.28
   2   2  -6 3813.52  210.08
  -2   2   6 3898.31  218.28
   2   2  -6 3526.35  209.98
  -2   2   6 3789.12  217.78
   1  -2  -6 2195.78  138.19
  -1   2   6 2108.29  131.79
   1   2  -6 2286.17  125.29
  -1   2   6 2222.28  132.39
   0  -2  -6 2368.06  144.29
   0  -2   6 2357.96  131.89
   0  -2   6 2281.27  130.39
   0   2   6 2266.97  137.49
   0   2   6 2276.57  138.29
   0   2  -6 2451.05  131.79
   1  -2   6 4986.40  266.77
   1  -2   6 4477.75  269.27
  -1  -2  -6 5041.80  279.67
   1   2   6 5082.99  274.47
  -1   2  -6 4845.72  267.07
   1   2   6 4671.93  271.57
  -2  -2  -6  181.28   22.20
   2  -2   6  196.58   20.60
   3  -2   6 1502.55   91.69
  -3  -2  -6 1478.15   91.89
   3   2   6 1163.38   83.39
  -4  -2  -6  545.65   50.29
   4  -2   6  594.04   52.59
   4   2   6  790.72   49.99
  -4   2  -6  777.82   47.80
   5  -2   6  753.82   63.49
  -5  -2  -6  815.42   60.69
   5   2   6  830.02   56.59
   6  -2   6  189.38   29.00
   6   2   6  223.58   24.40
   7  -2   6  586.34   56.59
   7   2   6  534.25   46.60
   8   2   6 1807.62  119.79
   7  -3  -6 2104.69  130.49
   7   3  -6 1791.92  115.89
  -7   3   6 1660.03  127.79
   6  -3  -6  636.04   54.19
  -6   3   6  525.05   51.99
   6   3  -6  556.54   43.00
   5  -3  -6 1203.18   86.39
  -5   3   6 1272.67   89.29
   5   3  -6 1141.69   78.59
   5   3  -6 1214.08   75.99
   4  -3  -6 2254.77  146.69
   4   3  -6 2482.15  136.49
   4   3  -6 2262.87  138.39
  -4   3   6 2452.75  150.38
   3  -3  -6  540.85   50.19
   3   3  -6  670.13   43.20
  -3   3   6  713.63   55.09
   3   3  -6  732.03   44.50
   2  -3  -6  448.76   44.00
   2   3  -6  467.45   30.50
  -2   3   6  461.45   40.60
   1  -3  -6  885.21   79.09
  -1   3   6 1122.29   71.19
   1   3  -6  962.50   58.19
   0  -3  -6 1327.87   90.59
   0   3   6 1264.57   83.29
   0   3  -6 1248.08   73.99
  -1  -3  -6 1319.07   95.69
   1   3   6 1268.27   88.19
  -1   3  -6 1596.04   83.09
   2  -3   6  732.63   47.30
  -2  -3  -6  679.33   57.39
   2  -3   6  722.53   44.10
  -2   3  -6  720.63   46.40
   2   3   6  745.53   51.19
  -3  -3  -6 3735.43  235.08
   3  -3   6 3319.37  213.08
  -3   3  -6 3902.41  208.68
   3   3   6 3833.42  212.08
  -4  -3  -6  386.96   39.70
   4  -3   6  355.06   36.40
   4   3   6  360.96   31.20
   5  -3   6  725.83   66.19
  -5  -3  -6  874.11   68.59
   5   3   6  899.21   59.59
   6  -3   6 1066.59   87.39
   6   3   6 1137.89   75.29
   7  -3   6   20.90   10.80
   6  -4  -6   88.39   21.50
  -6   4   6   24.00   12.50
   6   4  -6   33.70    9.40
   5  -4  -6  858.91   66.99
   5   4  -6  810.22   55.39
  -5   4   6  832.52   69.69
   5   4  -6  788.82   52.39
   4  -4  -6 1047.90   76.29
   4   4  -6  961.40   61.39
  -4   4   6 1073.09   79.99
   4   4  -6 1041.80   64.59
   3   4  -6  724.13   53.99
  -3   4   6  741.53   60.69
  -2   4   6 2221.88  140.29
   2   4  -6 2188.38  127.79
   1   4  -6  448.56   28.80
  -1   4   6  457.85   41.50
   0  -4  -6 1082.09   82.19
   0   4   6 1083.09   76.49
   0   4  -6 1127.39   65.09
  -1   4  -6 1798.22  100.19
   1   4   6 1641.94  108.49
  -2  -4  -6  166.98   36.80
  -2   4  -6  202.68   18.40
   2   4   6  228.98   23.90
   3  -4   6  612.94   40.40
   3  -4   6  559.14   36.90
  -3  -4  -6  694.13   81.49
   3   4   6  596.94   45.40
   4  -4   6  885.51   62.29
  -4  -4  -6  726.83   72.09
   4   4   6  928.21   60.89
  -5  -4  -6   56.59   18.10
   5  -4   6   58.89   15.50
  -6  -4  -6   81.19   22.40
   6  -4   6   70.69   18.80
   6   4   6  117.29   17.60
  -4   5   6 1730.93  122.79
   4   5  -6 1769.02   99.69
   3   5  -6  201.58   15.10
  -3   5   6  190.28   28.50
   2   5  -6  499.45   31.70
  -2   5   6  500.35   47.60
  -1   5   6  638.64   54.39
   1   5  -6  630.34   38.80
   0  -5  -6  172.18   26.90
   0   5  -6  161.78   14.40
   0   5   6  165.18   23.30
  -1  -5  -6  367.16   39.50
   1   5   6  345.77   33.80
  -1   5  -6  292.57   30.40
  -2  -5  -6  132.49   24.50
   2   5   6  150.38   20.30
  -3  -5  -6 1552.24  106.99
   3   5   6 1518.15   98.69
  -4  -5  -6  554.84   49.90
   4   5   6  465.45   40.80
   0  -6  -6  473.55   46.70
   0   6   6  548.05   63.49
   0   6  -6  382.66   35.30
   8   0  -7  154.98   25.30
  -8   0   7  147.99   18.40
  -8   0   7  131.29   18.00
   7   0  -7 1338.57   92.89
  -7   0   7 1243.48   81.79
  -7   0   7 1328.17   83.69
  -6   0   7  517.25   38.90
   6   0  -7  512.45   44.90
  -6   0   7  488.15   39.00
   5   0  -7    7.80    6.90
  -5   0   7   15.70    6.80
  -5   0   7   17.00    6.70
  -4   0   7  641.24   46.70
  -4   0   7  661.93   49.20
   4   0  -7  623.74   48.30
   4   0  -7  570.34   50.79
  -3   0   7  198.58   20.90
   3   0  -7  199.48   22.00
   3   0  -7  199.88   27.30
  -3   0   7  207.98   18.90
   2   0  -7 1528.15   96.99
  -2   0   7 1505.15   89.19
  -2   0   7 1471.55   92.59
   2   0  -7 1490.35  108.69
  -1   0   7   60.09    9.20
   1   0  -7   50.89   12.00
  -1   0   7   69.89   10.70
   0   0   7 7140.19  393.36
   0   0  -7 7181.68  395.46
   0   0   7 7012.90  391.06
   1   0   7 2452.55  138.99
  -1   0  -7 2332.17  140.29
   1   0   7 2383.46  140.09
  -2   0  -7  790.02   60.39
   2   0   7  807.42   53.79
   3   0   7 5051.09  284.67
   4   0   7  993.90   68.29
   5   0   7   72.19   15.40
   6   0   7  223.38   27.50
   7   0   7  612.34   54.39
   8  -1  -7  523.15   52.09
  -8  -1   7  539.55   32.80
  -8   1   7  545.35   48.00
   8   1  -7  571.14   50.99
  -7  -1   7 1498.25   87.59
   7  -1  -7 1617.94  108.49
  -7  -1   7 1567.04   87.89
   7   1  -7 1528.45  103.79
  -7   1   7 1516.65  102.39
   6  -1  -7   27.20   11.70
  -6  -1   7   31.90    6.10
  -6  -1   7   27.00    5.40
  -6   1   7   40.90   12.90
   6   1  -7   26.10   10.00
  -6   1   7   20.60    9.20
  -5  -1   7 3651.33  205.68
   5  -1  -7 3661.83  220.98
  -5  -1   7 3836.72  207.08
   5   1  -7 3890.21  217.78
  -5   1   7 3600.14  220.68
  -5   1   7 3860.51  218.38
   5   1  -7 3620.24  222.28
   4  -1  -7 4332.87  229.18
  -4  -1   7 3972.10  215.78
  -4  -1   7 4114.99  214.28
   4   1  -7 3594.04  228.38
   4   1  -7 3669.73  235.58
  -4   1   7 3588.44  222.88
  -4   1   7 3862.41  226.48
   3  -1  -7  429.76   37.90
  -3  -1   7  428.76   29.50
  -3  -1   7  466.05   31.90
   3   1  -7  440.16   37.30
  -3   1   7  452.55   38.20
  -3   1   7  480.15   36.60
   3   1  -7  428.06   35.10
  -2  -1   7 4977.80  275.57
  -2  -1   7 4782.82  273.17
   2  -1  -7 4852.81  287.07
  -2   1   7 5038.20  282.07
   2   1  -7 5273.87  281.07
  -2   1   7 4870.61  278.87
   1  -1  -7  378.56   36.10
  -1  -1   7  373.66   28.80
  -1  -1   7  315.67   26.80
  -1   1   7  449.76   34.00
  -1   1   7  432.16   31.70
   1   1  -7  416.56   31.50
   0  -1  -7   40.70   12.40
   0  -1   7   42.30    9.90
   0  -1   7   44.80    9.30
   0   1   7   25.60    7.30
   0   1  -7   24.40    6.80
   0   1   7   23.10    7.90
   1  -1   7  102.29   12.50
  -1  -1  -7  120.39   27.20
   1  -1   7   97.69   13.00
   1   1   7   93.79   12.70
   1   1   7  103.09   14.40
  -1   1  -7  107.49   12.60
  -2  -1  -7  605.84   48.50
   2  -1   7  611.84   47.20
   2   1   7  769.82   47.80
  -3  -1  -7  772.12   55.99
   3  -1   7  824.12   57.19
   3   1   7  792.42   54.09
  -3   1  -7  755.22   51.79
   4  -1   7  471.35   43.40
   4   1   7  608.24   42.80
   5  -1   7 2832.22  168.68
   5   1   7 2622.14  162.48
   6  -1   7 1204.18   87.59
   6   1   7 1173.38   82.19
   7  -1   7  518.95   51.49
   7  -2  -7  732.63   84.99
   7   2  -7  832.62   62.59
  -7   2   7  865.01   67.69
   6  -2  -7  606.24   54.29
  -6   2   7  651.63   54.29
   6   2  -7  605.04   48.30
   5  -2  -7   21.40   10.80
  -5   2   7   20.40    9.60
   5   2  -7   17.30    7.60
   5   2  -7   20.90    9.80
   4  -2  -7  286.87   31.80
   4   2  -7  322.17   28.00
   4   2  -7  342.87   30.80
  -4   2   7  299.77   31.60
  -3   2   7 1264.07   90.49
  -3   2   7 1446.46   91.49
   3   2  -7 1450.35   85.49
   3   2  -7 1320.77   86.09
  -2   2   7  550.24   44.40
   2   2  -7  570.34   39.60
  -2   2   7  523.25   43.10
   1  -2  -7  277.87   33.40
   1   2  -7  375.26   27.30
  -1   2   7  372.86   32.70
  -1   2   7  381.86   31.90
   0  -2   7 2342.37  139.99
   0  -2  -7 2360.86  153.58
   0  -2   7 2337.07  138.49
   0   2  -7 2531.65  141.49
   0   2   7 2676.33  149.59
   0   2   7 2650.63  147.59
  -1  -2  -7 2565.74  158.08
   1  -2   7 2618.04  144.99
   1   2   7 2560.14  152.68
  -1   2  -7 2399.86  145.19
   1   2   7 2648.64  150.38
   2  -2   7  341.07   26.90
   2  -2   7  270.07   29.10
  -2  -2  -7  354.56   35.00
  -2   2  -7  364.66   28.90
   2   2   7  422.76   31.20
   2   2   7  347.07   44.40
   3  -2   7 4613.34  277.97
  -3  -2  -7 5191.48  281.87
  -3   2  -7 4737.13  269.67
   3   2   7 4799.72  272.87
   4  -2   7 1183.68   82.79
   4   2   7 1101.49   74.59
   5  -2   7  163.68   25.60
   5   2   7  190.08   21.80
   6   2   7  217.78   25.50
   7  -2   7  481.25   54.79
   7   2   7  407.26   40.70
   6  -3  -7   23.00   18.60
   6   3  -7   -0.10    9.50
   6   3  -7    8.70    9.90
  -6   3   7    3.80    7.70
   5  -3  -7 2142.29  139.49
   5   3  -7 2070.19  127.49
   5   3  -7 2254.97  133.59
  -5   3   7 2118.39  139.69
   4  -3  -7 1710.13  111.59
   4   3  -7 1485.65  101.49
   4   3  -7 1691.33   99.99
  -4   3   7 1764.22  112.69
   3   3  -7   32.30    8.50
  -3   3   7   25.40   10.70
  -2   3   7 1121.59   77.99
   2   3  -7 1096.19   67.79
  -1   3   7 1693.43  107.79
   1   3  -7 1673.53   97.69
   0  -3  -7  315.97   36.00
   0   3   7  293.97   29.80
   0   3  -7  354.36   24.50
   1   3   7  919.21   63.09
  -1   3  -7  895.11   56.39
   2  -3   7  907.91   50.99
   2  -3   7  869.01   54.39
  -2  -3  -7  875.31   68.09
  -2   3  -7  759.22   52.79
   2   3   7  752.42   57.19
   3  -3   7  835.62   62.69
   3   3   7  929.21   61.59
   4  -3   7   16.90    8.90
   4   3   7   24.60    9.00
   5  -3   7 1441.56  109.79
   5   3   7 1673.63  101.09
   6  -3   7  795.92   74.79
   6   3   7  991.30   75.89
   5  -4  -7   26.00   12.20
   5   4  -7   12.90    5.70
   5   4  -7   12.40    7.20
  -4   4   7   58.39   17.30
   4   4  -7   59.99   12.50
   4   4  -7   64.19    9.50
  -3   4   7  431.16   43.60
   3   4  -7  467.45   33.00
   2   4  -7 1274.17   78.79
  -2   4   7 1441.66   95.19
  -1   4   7   53.09   15.20
   1   4  -7   61.19    7.80
   0   4   7 3374.76  192.48
   0   4  -7 3056.59  178.88
   1   4   7 1930.91  124.59
  -1   4  -7 2052.99  116.49
   2   4   7  488.65   40.70
   3   4   7 1016.30   69.99
   4  -4   7  937.41   63.49
   4   4   7  808.02   61.49
   5  -4   7  128.49   21.70
   5   4   7  156.58   23.80
  -3   5   7   21.60   12.70
   3   5  -7   25.70    6.40
  -2   5   7  990.70   88.69
   2   5  -7 1165.98   65.49
   1   5  -7  958.00   56.19
  -1   5   7  890.11   71.09
   0   5  -7   72.69   11.60
   0   5   7   46.70   14.20
   1   5   7   14.20    9.60
  -1   5  -7   13.00    5.60
   2   5   7  252.67   28.20
   3   5   7  917.51   67.79
  -7   0   8 1300.77   85.19
   7   0  -8 1471.35   98.49
  -7   0   8 1363.96   86.19
  -6   0   8  685.53   51.19
   6   0  -8  743.03   58.79
  -6   0   8  733.53   49.99
   5   0  -8  778.52   59.29
  -5   0   8  715.33   53.99
  -5   0   8  795.82   51.89
  -4   0   8   21.20    6.70
  -4   0   8    9.40    6.30
   4   0  -8   23.00    9.50
   3   0  -8  158.38   22.90
  -3   0   8  180.58   17.30
  -3   0   8  165.88   19.60
   3   0  -8  165.48   21.00
  -2   0   8  611.04   45.80
   2   0  -8  606.34   49.80
  -2   0   8  625.84   42.30
   1   0  -8 1081.89   75.99
  -1   0   8 1148.79   69.79
  -1   0   8 1110.19   72.79
   0   0  -8 4874.81  284.67
   0   0   8 5150.38  282.47
   0   0   8 4989.10  279.57
   1   0   8  186.08   19.30
   1   0   8  189.88   20.60
   2   0   8 1506.85   93.49
   3   0   8 3471.05  201.58
   4   0   8  297.07   29.90
   5   0   8 1774.32  114.99
   6   0   8  602.94   52.39
   7   0   8    5.10    7.10
   7   1  -8   79.89   18.90
  -7   1   8   78.29   16.80
   6  -1  -8  337.37   36.70
  -6  -1   8  353.06   22.60
  -6  -1   8  322.67   24.40
   5  -1  -8 1268.67   89.89
  -5  -1   8 1308.97   75.69
  -5  -1   8 1166.78   74.19
  -5   1   8 1259.67   84.79
   5   1  -8 1491.55   89.09
  -5   1   8 1287.97   88.59
   4  -1  -8  602.24   50.19
  -4  -1   8  604.84   38.80
  -4  -1   8  642.54   40.60
  -4   1   8  614.64   46.50
   4   1  -8  574.74   51.89
  -4   1   8  586.24   49.20
   4   1  -8  641.74   48.10
   3  -1  -8  560.64   47.10
  -3  -1   8  531.95   37.10
  -3  -1   8  525.85   38.90
   3   1  -8  625.44   47.90
  -3   1   8  658.13   44.70
   3   1  -8  572.84   44.50
  -2  -1   8 3635.64  201.08
  -2  -1   8 3890.21  204.18
   2   1  -8 3560.94  209.38
  -2   1   8 3480.95  205.58
  -2   1   8 3395.76  210.28
  -1  -1   8   24.30    7.10
  -1  -1   8   38.20    9.20
  -1   1   8   49.70   13.00
   1   1  -8   26.00    9.50
  -1   1   8   38.80    9.60
   0  -1   8 1719.83  101.49
   0  -1   8 1816.72  102.09
   0   1   8 1618.44  105.99
   0   1  -8 1637.44  103.09
   0   1   8 1637.24  101.99
   1  -1   8  711.93   50.99
   1  -1   8  640.24   51.19
   1   1   8  804.32   52.79
   1   1   8  821.32   55.89
  -1   1  -8  829.22   53.09
   2   1   8  180.78   20.90
   2   1   8  169.78   19.30
  -2   1  -8  153.38   20.50
   3  -1   8   93.89   16.10
   3   1   8  104.09   15.20
   4  -1   8  435.56   42.20
   4   1   8  556.14   41.80
   5  -1   8 2245.18  145.99
   5   1   8 2336.77  142.09
   6  -1   8   45.10   15.50
   6   1   8   66.69   16.70
   7  -1   8 2623.74  164.18
   7   1   8 2276.47  154.18
   6  -2  -8  132.79   28.40
   6   2  -8  193.08   23.00
  -6   2   8  168.28   24.30
   5  -2  -8  762.32   61.69
   5   2  -8  779.92   55.79
  -5   2   8  702.83   58.29
   4  -2  -8 1647.64  105.59
   4   2  -8 1453.65   98.89
   4   2  -8 1449.85   99.79
  -4   2   8 1614.54  102.29
  -3   2   8   29.60   10.50
   2   2  -8  121.69   15.90
  -2   2   8  121.19   17.50
   1   2  -8  182.68   18.60
  -1   2   8  173.28   20.80
   0  -2   8 3698.03  195.08
   0   2   8 3616.14  202.58
   0   2  -8 3168.88  201.98
   1  -2   8  971.90   59.19
   1   2   8  916.71   63.39
  -1   2  -8  931.61   60.59
   2  -2   8 2190.98  117.59
   2   2   8 1752.72  118.49
   3  -2   8 2988.00  194.18
   3   2   8 3505.85  190.98
   4  -2   8   41.60   13.60
   4   2   8   24.60    9.10
   5  -2   8 1428.46  104.89
   5   2   8 1495.15   95.99
   6  -2   8  431.56   48.20
   6   2   8  467.15   42.10
   6  -3  -8  209.48   29.90
  -6   3   8  157.58   26.70
   6   3  -8  199.28   23.00
   5   3  -8 1278.77  103.09
   5   3  -8 1469.15   95.39
  -5   3   8 1429.06   99.89
   4  -3  -8  568.74   49.60
   4   3  -8  502.25   39.10
   4   3  -8  456.65   47.80
  -4   3   8  540.25   47.80
  -3   3   8  940.51   68.69
   3   3  -8  868.91   60.99
  -2   3   8 2528.65  153.18
   2   3  -8 2434.36  144.49
  -1   3   8  101.69   16.90
   1   3  -8  113.09   13.40
   0   3   8 1410.56   90.89
   0   3  -8 1341.37   83.39
   1   3   8 1036.50   72.29
  -1   3  -8 1097.59   67.09
   2  -3   8  120.09   14.20
   2  -3   8  119.29   11.50
   2   3   8   98.89   16.20
   3  -3   8  381.46   28.30
   3   3   8  317.97   31.60
   4  -3   8  462.15   44.50
   5  -3   8  283.07   36.10
   4   4  -8  493.35   39.10
  -4   4   8  440.66   46.00
  -3   4   8  353.06   46.90
   3   4  -8  372.46   30.50
   2   4  -8   14.40    6.10
  -2   4   8   11.40    8.70
  -1   4   8 1468.05   98.19
   1   4  -8 1418.16   86.29
   0   4  -8 1242.08   79.09
   0   4   8 1412.26   91.19
   1   4   8  130.29   19.70
   2   4   8 1307.97   87.79
   3   4   8 1762.32  112.29
   4  -4   8   74.69   10.20
   4  -4   8   66.49   13.20
   4   4   8   45.30   13.20
   1   5  -8   33.80    7.50
  -1   5   8   26.50   12.40
   0   5   8 1169.28   84.39
   1   5   8  780.02   61.29
  -6   0   9  278.67   24.90
   6   0  -9  297.47   34.00
  -6   0   9  311.77   28.90
  -5   0   9 1899.41  112.69
  -5   0   9 1884.21  117.29
   5   0  -9 1930.31  123.89
  -4   0   9 1118.29   77.29
  -4   0   9 1173.98   72.49
   4   0  -9 1178.58   81.59
  -3   0   9  141.09   18.50
  -3   0   9  132.89   15.40
  -2   0   9  783.02   57.69
  -2   0   9  842.82   54.09
  -1   0   9  653.13   49.40
  -1   0   9  669.53   46.10
   0   0   9 1356.66   85.39
   0   0   9 1390.76   88.59
   1   0   9  464.65   38.50
   1   0   9  463.75   36.50
   2   0   9 3375.06  199.88
   2   0   9 3535.45  202.88
   3   0   9  213.08   24.10
   4   0   9 1018.20   72.99
   5   0   9 1950.60  126.59
   6   0   9   10.40    9.30
   6  -1  -9  352.76   45.00
   6   1  -9  468.45   41.60
  -6   1   9  411.36   36.30
  -5  -1   9  755.32   45.30
  -5  -1   9  807.52   47.10
   5  -1  -9  798.42   62.49
  -5   1   9  681.53   53.79
   5   1  -9  694.83   57.19
  -4  -1   9  170.98   14.70
  -4  -1   9  191.98   16.50
   4  -1  -9  183.18   25.00
  -4   1   9  149.59   19.20
   4   1  -9  149.49   21.50
  -4   1   9  114.09   21.80
  -3  -1   9 2084.49  118.39
  -3  -1   9 2012.20  120.59
  -3   1   9 2143.19  124.99
  -3   1   9 2002.10  129.59
  -2  -1   9 1417.86   92.39
  -2  -1   9 1211.98   78.49
  -2   1   9 1301.47   87.89
  -2   1   9 1331.57   83.19
  -1  -1   9 1264.57   78.69
  -1   1   9 1233.98   79.29
  -1   1   9 1238.68   83.79
   0  -1   9 4365.56  236.78
   0  -1   9 4165.28  236.28
   0   1   9 4297.37  237.18
   0   1   9 3816.42  239.78
   1  -1   9  302.77   27.90
   1  -1   9  328.37   29.50
   1   1   9  339.67   29.30
   2  -1   9  764.22   54.89
   2  -1   9  831.82   57.89
   2   1   9  729.73   54.49
   3  -1   9 1652.03  110.49
   3  -1   9 1836.12  109.69
   3   1   9 1664.93  107.29
   4  -1   9  197.28   26.70
   4   1   9  251.37   26.40
   5  -1   9   13.20    8.80
   5   1   9   18.70   10.50
   6  -1   9   29.00   13.60
   6   1   9   44.80   13.50
   6  -2  -9  333.97   38.30
  -6   2   9  295.57   34.40
   6   2  -9  278.97   30.90
  -5   2   9 2373.06  153.78
   5   2  -9 2614.04  153.08
   4  -2  -9  758.82   62.49
  -4   2   9  750.02   57.89
   4   2  -9  766.72   56.59
  -3   2   9  280.47   29.00
  -2   2   9 1031.90   70.99
   2   2  -9 1013.10   82.69
  -1  -2   9  393.76   24.40
  -1   2   9  410.36   34.90
   0  -2   9  402.76   26.70
   0  -2   9  300.27   26.80
   0   2   9  340.97   31.30
   1  -2   9   71.79   11.30
   1   2   9   76.69   15.10
   2  -2   9 1743.63  105.19
   2   2   9 1736.43  108.99
   3  -2   9  722.33   52.09
   3   2   9  729.53   54.49
   4  -2   9  656.83   62.79
   4   2   9  956.10   62.19
   5  -2   9 1557.54  123.59
   5   2   9 2086.79  120.09
   5  -3  -9  143.49   25.00
   5   3  -9  144.19   19.70
  -5   3   9  128.39   22.40
  -4   3   9    7.30    8.60
  -3   3   9 1333.97   91.49
   3   3  -9 1298.07   92.09
  -2   3   9  569.74   48.80
   2   3  -9  603.34   45.20
   1   3  -9  534.45   46.20
  -1   3   9  473.75   42.60
   0   3   9 3055.69  182.08
   1   3   9  526.85   43.60
   2  -3   9  977.40   60.29
   2  -3   9  897.11   56.49
   2   3   9  952.30   66.89
   3  -3   9 1187.48   83.89
   3  -3   9 1270.37   76.69
   3   3   9 1256.07   87.79
   4  -3   9  213.18   22.70
   4   3   9  189.48   24.40
   3   4  -9  209.98   24.20
  -3   4   9  255.77   30.80
  -2   4   9  324.17   34.50
   2   4  -9  264.87   26.30
  -1   4   9  353.16   36.40
   0   4   9  102.69   18.40
   1   4   9   76.49   16.70
   2   4   9  730.73   56.69
  -5   0  10 1081.09   71.89
   5   0 -10 1158.08   80.29
  -5   0  10  935.81   65.39
  -4   0  10  134.99   15.70
  -4   0  10  154.68   20.80
  -3   0  10  725.83   50.09
  -3   0  10  761.12   56.09
  -2   0  10  818.22   54.89
  -2   0  10  808.02   61.19
  -1   0  10   35.60    9.30
  -1   0  10   37.90   12.00
   0   0  10  540.45   43.60
   0   0  10  505.45   39.60
   1   0  10  445.36   36.50
   2   0  10  213.18   23.70
   3   0  10  351.46   34.10
   4   0  10 1223.48   86.09
   5   0  10  799.22   64.29
  -5  -1  10  184.08   13.20
   5  -1 -10  168.78   27.00
   5   1 -10  184.78   25.30
  -4  -1  10  712.93   43.30
  -4  -1  10  693.53   44.50
  -4   1  10  650.03   49.80
  -3  -1  10  561.84   40.40
  -3  -1  10  495.95   36.00
  -3   1  10  545.45   41.40
  -2  -1  10   28.90    8.40
  -2  -1  10   26.80    7.70
  -2   1  10   43.00   10.70
  -1  -1  10 2410.16  135.79
  -1  -1  10 2222.38  136.09
  -1   1  10 2253.47  136.89
   0  -1  10 2203.88  131.99
   0  -1  10 2166.88  131.89
   0   1  10 2216.08  132.49
   1  -1  10  374.76   35.60
   1  -1  10  491.85   37.60
   1   1  10  441.06   36.80
   2  -1  10 1639.84  111.39
   2  -1  10 1854.11  111.39
   2   1  10 1781.82  110.49
   3  -1  10  445.16   42.60
   3   1  10  534.35   42.50
   4  -1  10   23.20   11.40
   4   1  10   43.40   13.00
  -4   2  10   34.80   11.70
  -3   2  10 1942.91  122.39
  -2   2  10 1058.79   72.99
  -1   2  10  402.56   35.50
   0  -2  10  518.45   38.20
   0  -2  10  531.15   36.60
   0   2  10  546.05   43.10
   1  -2  10   78.29   14.10
   1  -2  10   80.99   12.30
   1   2  10   62.89   14.10
   2  -2  10  106.99   15.70
   2  -2  10   93.79   19.50
   2   2  10  119.69   17.90
   3  -2  10   57.89   15.90
   3  -2  10   63.49   18.50
   4  -2  10  747.23   64.39
  -3   3  10  557.44   48.50
  -2   3  10   32.50   12.00
  -1   3  10 1420.16   94.89
   0   3  10 1924.41  122.09
   1   3  10  129.49   19.80
   2  -3  10 2053.89  118.49
   2   3  10 2088.29  130.29
  -3   0  11  721.73   49.20
  -3   0  11  679.13   54.29
  -2   0  11    8.40    9.10
  -2   0  11    5.50    4.90
  -1   0  11  842.32   65.29
  -1   0  11  772.12   55.19
   0   0  11  854.11   59.49
   1   0  11   35.60   10.00
   2   0  11  272.97   28.50
   3   0  11  681.03   65.29
  -3  -1  11  137.19   21.60
  -3   1  11  118.89   16.70
  -2  -1  11  308.37   28.50
  -2  -1  11  307.07   26.30
  -2   1  11  345.87   30.20
  -1  -1  11  351.36   33.00
  -1  -1  11  402.66   33.00
  -1   1  11  458.05   35.90
   0  -1  11  366.26   32.80
   0  -1  11  397.76   33.60
   0   1  11  348.37   32.80
   1  -1  11  573.04   46.70
   1  -1  11  632.84   47.40
   1   1  11  548.35   45.50
   2  -1  11 1032.70   74.09
   3  -1  11   39.10   12.60
   3   1  11   69.19   16.40
  -2   2  11    0.70    5.10
  -1   2  11 1902.21  119.29
   0  -2  11  811.62   48.30
   0  -2  11  610.84   44.40
   0   2  11  662.63   52.39
   1  -2  11   93.89   15.30
   1  -2  11  121.19   18.00
   1   2  11  113.69   18.00
   2  -2  11   54.99   13.00
   2  -2  11   46.30   13.60
   2   2  11   68.89   16.60
   0   0   0    0.00    0.00
_computing_structure_solution     'SHELXT 2014/5 (Sheldrick, 2014)'
_computing_structure_solution     'SHELXT 2014/5 (Sheldrick, 2014)'
;
_shelx_hkl_checksum     90486
_shelx_res_file
;
TITL mo_0717_0m_b.res in P2(1)
    1.res
    created by SHELXL-2016/6 at 10:53:34 on 04-Sep-2025
CELL 0.71073 7.7394 5.3806 9.0929 90.000 91.246 90.000
ZERR 2.00 0.0003 0.0002 0.0004 0.000 0.002 0.000
LATT -1
SYMM -x, y+1/2, -z
SFAC C H N O P ZN
UNIT 10 12 2 8 2 2
LIST 4 ! automatically inserted. Change 6 to 4 for CHECKCIF!!
TEMP -123.130
L.S. 6
OMIT     1   0   0
OMIT     0  -1   2
OMIT    -1  -1   3
OMIT    -1   0   1
ACTA
FMAP 2
PLAN 3 0 0.00
TWIN
DFIX 0.95 C1 H1 C3 H3 C4 H4 C5 H5 O2 H C2 H2
CONF
BOND $H
WGHT    0.051600
BASF   0.05117
FVAR       1.64846
ZN    6    0.844951    0.371750    0.862938    11.00000    0.00805    0.00798 =
         0.00853   -0.00030   -0.00045    0.00058
P     5    0.752418    0.866116    1.020069    11.00000    0.00702    0.00772 =
         0.00873    0.00122    0.00013    0.00050
O1    4    0.759647    0.706095    0.882143    11.00000    0.02126    0.00938 =
         0.01171   -0.00178    0.00124    0.00496
O2    4    0.599334    0.775158    1.118758    11.00000    0.00930    0.01849 =
         0.01206    0.00398    0.00032   -0.00426
H     2    0.496329    0.723574    1.072869    11.00000    0.04071
O3    4    0.711816    1.136618    0.976111    11.00000    0.00983    0.00807 =
         0.01357   -0.00005    0.00143    0.00039
O4    4    0.909143    0.845344    1.120194    11.00000    0.00912    0.02134 =
         0.01442    0.00321   -0.00148   -0.00051
N     3    0.791835    0.310585    0.644833    11.00000    0.00996    0.01087 =
         0.01160   -0.00068   -0.00089    0.00107
C1    1    0.699820    0.114910    0.592834    11.00000    0.01721    0.00966 =
         0.01320   -0.00201   -0.00109   -0.00166
H1    2    0.670042   -0.016307    0.661593    11.00000    0.01039
C2    1    0.654000    0.092923    0.444511    11.00000    0.02303    0.01560 =
         0.01459   -0.00335   -0.00403   -0.00078
H2    2    0.588932   -0.049692    0.416187    11.00000    0.03525
C3    1    0.703371    0.276896    0.347830    11.00000    0.02155    0.02051 =
         0.01071   -0.00246    0.00009    0.00747
H3    2    0.666673    0.282538    0.246138    11.00000    0.01367
C4    1    0.800159    0.476604    0.400781    11.00000    0.01701    0.02021 =
         0.01450    0.00302    0.00374    0.00206
H4    2    0.830843    0.622960    0.349192    11.00000    0.02142
C5    1    0.840398    0.485899    0.548649    11.00000    0.01516    0.01486 =
         0.01494   -0.00208    0.00097   -0.00351
H5    2    0.894173    0.623383    0.593644    11.00000    0.01721
HKLF 4 1 1 0 0 0 1 0 0 0 1
REM  mo_0717_0m_b.res in P2(1)
REM R1 =  0.0230 for    1467 Fo > 4sig(Fo)  and  0.0233 for all    1489 data
REM    134 parameters refined using      7 restraints
END
WGHT      0.0175      0.0000
REM Highest difference peak  0.481,  deepest hole -0.417,  1-sigma level  0.087
Q1    1   0.7582  1.0104  0.9755  11.00000  0.05    0.48
Q2    1   0.7725  0.7347  0.9648  11.00000  0.05    0.39
Q3    1   0.7974  1.1955  0.9041  11.00000  0.05    0.38
;
_shelx_res_checksum     6321
