# Supplementary material for: Synthesis and structure of poly[(μ3-hydrogen phosphato)(pyridine)­zinc(II)]
Source: Acta Crystallogr E Crystallogr Commun. 2025 Oct 24;81(Pt 11):1040–3. doi: 10.1107/S2056989025008308 (PMC12589842; doi:10.1107/S2056989025008308)
Supplement: Supplementary file 2 [file e-81-01040-Isup2.hkl]

data_I                                                                          
_shelx_title ' mo_0717_0m_b.res in P2(1)'                                       
_shelx_refln_list_code          4                                               
_shelx_F_calc_maximum       61.51                                               
_exptl_crystal_F_000       240.00                                               
_reflns_d_resolution_high  0.7699                                               
                                                                                
loop_                                                                           
 _space_group_symop_operation_xyz                                               
 'x, y, z'                                                                      
 '-x, y+1/2, -z'                                                                
                                                                                
_cell_length_a     7.7394                                                       
_cell_length_b     5.3806                                                       
_cell_length_c     9.0929                                                       
_cell_angle_alpha  90.000                                                       
_cell_angle_beta   91.246                                                       
_cell_angle_gamma  90.000                                                       
                                                                                
_shelx_F_squared_multiplier     1.000                                           
                                                                                
loop_                                                                           
 _refln_index_h                                                                 
 _refln_index_k                                                                 
 _refln_index_l                                                                 
 _refln_F_squared_calc                                                          
 _refln_F_squared_meas                                                          
 _refln_F_squared_sigma                                                         
 _refln_observed_status                                                         
   5  -6   0         19.12         19.68         4.93 o                         
   3  -5   0        560.17        530.45        33.48 o                         
   4  -5   0        272.93        287.15        19.76 o                         
   5  -5   0        896.93        858.56        54.05 o                         
   6  -5   0         87.08         87.43        10.75 o                         
   7  -5   0        229.37        202.16        19.65 o                         
   2  -4   0        656.58        669.87        37.94 o                         
   3  -4   0        446.27        421.46        28.00 o                         
   4  -4   0         92.41         88.97         8.68 o                         
   5  -4   0         74.30         71.05         8.94 o                         
   6  -4   0         89.99         89.19        11.44 o                         
   7  -4   0        318.98        313.28        26.60 o                         
   8  -4   0         70.91         65.79        10.93 o                         
   1  -3   0        725.79        786.29        48.61 o                         
   2  -3   0        797.49        799.46        43.86 o                         
   3  -3   0        207.19        190.75        14.83 o                         
   4  -3   0        737.81        757.18        44.38 o                         
   5  -3   0       1590.37       1513.30        89.86 o                         
   6  -3   0         52.35         49.60         8.17 o                         
   7  -3   0        433.98        391.25        32.12 o                         
   8  -3   0        432.45        416.64        34.37 o                         
   9  -3   0         52.74         62.92        12.55 o                         
   2  -2   0        434.79        376.35        22.78 o                         
   4  -2   0        470.31        488.90        21.22 o                         
   5  -2   0        229.84        228.35         9.10 o                         
   6  -2   0        194.91        188.57        10.64 o                         
   7  -2   0        201.85        215.47        12.18 o                         
   8  -2   0        139.50        143.80        15.64 o                         
   9  -2   0        132.71        124.18         7.93 o                         
   1  -1   0       1006.69        898.96        45.26 o                         
   3  -1   0        126.93        134.01         5.63 o                         
   4  -1   0       1845.68       1845.59        77.52 o                         
   5  -1   0       3322.63       3070.27       121.02 o                         
   6  -1   0        345.93        388.08        13.79 o                         
   7  -1   0       1626.10       1645.07        53.10 o                         
   8  -1   0        723.57        741.98        26.77 o                         
   9  -1   0         13.21         12.40         2.48 o                         
   3   0   0       1831.42       1604.87        62.90 o                         
   4   0   0        177.91        184.13         8.38 o                         
   5   0   0         18.02         20.04         2.17 o                         
   6   0   0         97.45        103.17         5.76 o                         
   7   0   0        530.81        515.38        19.34 o                         
   8   0   0         56.95         61.79         4.67 o                         
   9   0   0        297.96        305.62        17.80 o                         
  10   0   0        266.44        277.40        17.29 o                         
   1   1   0        929.50        784.36        25.92 o                         
   3   1   0        157.63        162.17         7.27 o                         
   4   1   0       2006.75       2054.42        63.26 o                         
   5   1   0       3285.63       3133.96       169.92 o                         
   6   1   0        302.51        312.60        13.45 o                         
   7   1   0       1585.49       1543.20        53.06 o                         
   8   1   0        711.97        723.06        33.77 o                         
   9   1   0         31.07         26.71         4.93 o                         
   1   2   0       1814.65       1641.16        64.43 o                         
   2   2   0        403.41        367.18        12.88 o                         
   4   2   0        515.20        500.63        18.41 o                         
   5   2   0        230.85        230.88        10.45 o                         
   7   2   0        203.94        206.22        12.26 o                         
   8   2   0        136.08        144.59        10.28 o                         
   9   2   0        134.33        137.35        11.97 o                         
   1   3   0        863.25        910.04        37.23 o                         
   2   3   0        735.00        743.67        25.43 o                         
   3   3   0        218.26        211.04         8.38 o                         
   4   3   0        715.84        694.05        29.54 o                         
   5   3   0       1608.03       1555.38        62.32 o                         
   6   3   0         62.77         64.75         5.19 o                         
   7   3   0        426.13        467.85        21.99 o                         
   8   3   0        474.19        482.45        23.63 o                         
   9   3   0         43.76         37.42         6.14 o                         
   0   4   0       2397.33       2211.06       179.69 o                         
   1   4   0        437.42        433.94        13.68 o                         
   2   4   0        663.20        646.47        22.78 o                         
   3   4   0        471.11        458.97        16.72 o                         
   4   4   0         65.13         64.10         3.99 o                         
   5   4   0         72.24         69.92         5.14 o                         
   6   4   0        102.52        106.22         7.16 o                         
   7   4   0        336.01        338.50        17.54 o                         
   8   4   0         72.00         66.00         6.56 o                         
   1   5   0        120.11        116.45         5.17 o                         
   2   5   0        332.88        338.13        11.77 o                         
   3   5   0        585.09        571.06        21.15 o                         
   4   5   0        275.62        267.94        15.95 o                         
   5   5   0        896.40        891.01        38.00 o                         
   6   5   0         85.87         92.28         8.06 o                         
   7   5   0        212.16        212.90        12.71 o                         
   0   6   0        511.32        500.78        23.39 o                         
   1   6   0        302.85        307.42        11.55 o                         
   2   6   0        162.05        177.53         8.35 o                         
   3   6   0        619.73        604.19        21.95 o                         
   4   6   0         43.59         45.24         4.37 o                         
   5   6   0         18.71         21.12         3.31 o                         
  -5  -6   1        208.77        200.46        15.71 o                         
  -6  -5   1        393.62        350.85        28.30 o                         
  -5  -5   1        659.34        641.42        42.02 o                         
  -4  -5   1          4.07          4.93         2.80 o                         
  -3  -5   1        938.49        949.77        54.13 o                         
   4  -5   1        537.86        514.66        33.34 o                         
   5  -5   1        863.39        843.21        52.21 o                         
   6  -5   1         81.49         66.93         9.90 o                         
  -8  -4   1        579.11        583.98        43.09 o                         
  -7  -4   1        626.66        629.13        43.42 o                         
  -6  -4   1         19.64         15.49         4.97 o                         
  -5  -4   1        465.24        449.94        31.68 o                         
  -3  -4   1        445.21        464.25        28.48 o                         
  -2  -4   1        227.96        218.12        13.87 o                         
   2  -4   1       1655.09       1565.14        86.32 o                         
   3  -4   1        862.12        944.21        52.44 o                         
   4  -4   1        211.75        212.35        16.38 o                         
   5  -4   1        440.68        423.15        29.84 o                         
   6  -4   1        178.50        175.88        17.70 o                         
   7  -4   1         14.26         16.67         6.18 o                         
   8  -4   1        131.24        145.09        16.78 o                         
  -9  -3   1         89.57        100.60        13.51 o                         
  -8  -3   1        238.91        246.24        22.59 o                         
  -7  -3   1        221.34        202.27        19.83 o                         
  -6  -3   1        354.62        345.95        27.78 o                         
  -5  -3   1       1536.87       1653.08        85.77 o                         
  -4  -3   1         76.86         74.84         8.28 o                         
  -3  -3   1       1980.03       1848.58       106.52 o                         
  -2  -3   1       1793.86       1665.85        98.24 o                         
   1  -3   1        932.20        945.21        53.25 o                         
   3  -3   1        274.17        270.60        17.66 o                         
   4  -3   1       1269.84       1268.18        49.18 o                         
   5  -3   1        826.23        814.06        47.67 o                         
   6  -3   1         44.19         47.95         3.12 o                         
   7  -3   1        919.06        933.13        39.88 o                         
   8  -3   1        361.77        366.95        20.30 o                         
   9  -3   1         69.19         65.16         5.59 o                         
  -9  -2   1         19.70         20.14         4.30 o                         
  -8  -2   1        717.59        672.44        44.55 o                         
  -7  -2   1        611.03        581.40        26.05 o                         
  -6  -2   1          9.24         12.53         1.58 o                         
  -5  -2   1        946.28        921.38        31.88 o                         
  -4  -2   1       2081.56       2092.20       112.48 o                         
  -3  -2   1        654.28        593.33        35.69 o                         
  -2  -2   1        315.60        347.88        16.82 o                         
  -1  -2   1       1331.27       1316.59        50.01 o                         
   3  -2   1        870.20        777.77        35.12 o                         
   4  -2   1        135.79        140.98         7.70 o                         
   5  -2   1       1094.23       1055.78        35.56 o                         
   6  -2   1        133.41        136.13         7.32 o                         
   7  -2   1         33.14         25.57         3.95 o                         
   8  -2   1         60.50         63.79         6.35 o                         
   9  -2   1        316.54        273.16        39.17 o                         
  -9  -1   1        228.18        217.82        10.99 o                         
  -8  -1   1        307.32        306.48        12.57 o                         
  -7  -1   1        103.04        107.20         7.17 o                         
  -6  -1   1        916.55        956.31        31.46 o                         
  -5  -1   1       2468.66       2416.20        75.53 o                         
  -4  -1   1        419.57        449.87        15.66 o                         
  -2  -1   1        750.76        636.38        33.41 o                         
   1  -1   1        100.06         99.97         4.75 o                         
   2  -1   1        539.77        591.53        23.46 o                         
   3  -1   1        335.99        355.95        14.95 o                         
   4  -1   1       1722.04       1693.01        97.14 o                         
   5  -1   1       1068.19       1129.68        63.00 o                         
   6  -1   1         22.93         25.73         2.70 o                         
   7  -1   1       1580.93       1539.35        61.02 o                         
   8  -1   1        423.41        429.39        24.95 o                         
   9  -1   1         82.70         80.76         7.73 o                         
 -10   0   1        387.64        365.98        20.90 o                         
  -9   0   1          0.22          1.26         1.84 o                         
  -8   0   1       1297.90       1262.40        43.31 o                         
  -7   0   1       1058.79       1100.14        37.72 o                         
  -6   0   1        544.17        524.30        30.03 o                         
  -5   0   1        764.03        759.83        26.02 o                         
  -4   0   1        682.41        718.38        24.24 o                         
  -3   0   1       1404.53       1430.10        39.76 o                         
  -2   0   1        618.90        551.17        15.75 o                         
   1   0   1        237.82        203.85        11.74 o                         
   3   0   1        108.85         79.80         4.30 o                         
   4   0   1        848.60        885.77        71.77 o                         
   5   0   1        598.52        621.44        41.91 o                         
   6   0   1         16.11         20.54         2.38 o                         
   7   0   1          4.21          4.92         1.54 o                         
   8   0   1          2.81          2.82         1.40 o                         
   9   0   1        593.71        552.97        27.74 o                         
  -9   1   1        227.30        225.24        14.44 o                         
  -8   1   1        269.25        262.12        16.03 o                         
  -7   1   1        112.23        114.39         6.45 o                         
  -6   1   1        872.63        883.16        31.58 o                         
  -5   1   1       2438.15       2314.98        94.90 o                         
  -4   1   1        419.52        448.68        16.03 o                         
  -2   1   1        624.89        544.42        18.41 o                         
   2   1   1        476.60        492.86        21.58 o                         
   3   1   1        314.12        337.59        18.31 o                         
   4   1   1       1667.52       1755.82        95.81 o                         
   5   1   1       1073.52       1074.10        44.20 o                         
   7   1   1       1541.71       1528.47        51.20 o                         
   8   1   1        410.76        409.88        21.48 o                         
   9   1   1         78.11         73.60         7.55 o                         
  -9   2   1         19.04         17.31         4.71 o                         
  -8   2   1        744.64        728.70        32.56 o                         
  -7   2   1        603.39        569.85        26.85 o                         
  -6   2   1          4.51          5.52         1.88 o                         
  -5   2   1       1005.27       1031.71        33.28 o                         
  -4   2   1       1990.06       1954.24        64.02 o                         
  -3   2   1        574.38        583.64        19.96 o                         
  -2   2   1        303.23        334.34        11.88 o                         
  -1   2   1       1329.86       1221.14        50.12 o                         
   1   2   1         12.20         12.96         1.39 o                         
   2   2   1       2457.88       2273.68       125.00 o                         
   3   2   1        935.43        889.40        61.10 o                         
   4   2   1        132.88        139.62         7.23 o                         
   5   2   1       1082.28       1070.34        35.69 o                         
   7   2   1         35.18         33.20         4.38 o                         
   9   2   1        285.80        285.91        17.64 o                         
  -9   3   1         84.19         84.18         8.32 o                         
  -8   3   1        256.34        243.47        14.64 o                         
  -7   3   1        252.80        244.74        13.52 o                         
  -6   3   1        404.23        404.27        18.81 o                         
  -5   3   1       1404.93       1347.08        58.38 o                         
  -4   3   1         76.67         68.52         3.85 o                         
  -3   3   1       1929.25       1916.50        61.27 o                         
  -2   3   1       1779.27       1810.04        66.08 o                         
  -1   3   1        310.80        320.34        11.52 o                         
   0   3   1       2006.02       2029.41        55.65 o                         
   1   3   1        987.49        972.64        38.72 o                         
   2   3   1         65.21         64.88         3.58 o                         
   3   3   1        246.84        243.79         9.76 o                         
   4   3   1       1213.75       1209.27        44.91 o                         
   5   3   1        830.94        749.76        34.91 o                         
   6   3   1         50.84         60.01         8.91 o                         
   7   3   1        919.29        954.61        41.05 o                         
   8   3   1        370.93        388.29        20.05 o                         
   9   3   1         80.65         86.65         8.06 o                         
  -8   4   1        587.55        599.02        28.96 o                         
  -7   4   1        593.37        619.35        29.03 o                         
  -6   4   1         18.31         17.88         2.79 o                         
  -5   4   1        465.65        468.23        21.13 o                         
  -4   4   1        256.92        248.44        10.33 o                         
  -3   4   1        421.43        434.43        16.31 o                         
  -2   4   1        186.86        182.92         8.12 o                         
  -1   4   1       1724.31       1694.64        47.31 o                         
   0   4   1       1653.88       1611.72        45.14 o                         
   1   4   1         52.30         50.25         2.76 o                         
   2   4   1       1698.01       1568.63        51.27 o                         
   3   4   1        857.46        885.99        30.72 o                         
   4   4   1        214.09        212.25         9.21 o                         
   5   4   1        417.61        430.87        20.06 o                         
   6   4   1        219.69        220.42        12.25 o                         
   7   4   1         18.27         15.97         4.58 o                         
   8   4   1        146.58        140.57        10.19 o                         
  -6   5   1        399.50        404.25        19.31 o                         
  -5   5   1        672.49        656.51        28.97 o                         
  -4   5   1          5.99          6.65         1.51 o                         
  -3   5   1        944.74        910.19        38.81 o                         
  -2   5   1        455.48        453.38        14.50 o                         
  -1   5   1         34.94         34.07         3.04 o                         
   0   5   1        566.24        565.84        17.65 o                         
   1   5   1        641.96        680.84        20.77 o                         
   2   5   1         63.54         65.47         3.66 o                         
   3   5   1         20.94         21.81         3.02 o                         
   4   5   1        566.48        551.15        24.46 o                         
   5   5   1        874.11        854.31        36.94 o                         
   6   5   1         95.25         98.82         7.01 o                         
  -5   6   1        166.32        161.92        10.13 o                         
  -4   6   1        106.86        113.01         7.13 o                         
  -3   6   1        175.03        172.16         8.63 o                         
  -2   6   1         82.14         84.14         5.00 o                         
  -1   6   1        626.44        636.42        23.15 o                         
   0   6   1        928.31        898.18        27.48 o                         
   1   6   1         19.93         22.68         3.06 o                         
   2   6   1       1020.65       1006.50        34.88 o                         
   3   6   1        451.41        456.54        17.53 o                         
   4   6   1        175.28        172.27        10.30 o                         
   5   6   1        294.53        328.10        16.92 o                         
  -6  -5   2        301.05        275.05        24.03 o                         
  -5  -5   2          7.81          7.40         3.35 o                         
  -4  -5   2        420.40        408.62        28.04 o                         
   4  -5   2         92.07         93.02         8.72 o                         
   5  -5   2         29.81         35.54         6.04 o                         
  -8  -4   2        922.13        950.32        59.75 o                         
  -7  -4   2        118.49        115.61        13.47 o                         
  -6  -4   2        517.41        524.89        35.58 o                         
  -5  -4   2       1550.04       1550.61        87.72 o                         
  -3  -4   2        812.80        784.60        48.90 o                         
  -2  -4   2         40.56         41.14         5.41 o                         
   0  -4   2        193.65        199.91        13.84 o                         
   1  -4   2        656.75        656.55        41.47 o                         
   2  -4   2       1479.29       1436.43        80.47 o                         
   3  -4   2          4.72          5.81         2.21 o                         
   5  -4   2        721.33        710.38        44.89 o                         
   6  -4   2         62.32         59.31         8.98 o                         
   7  -4   2        246.50        257.68        22.08 o                         
   8  -4   2        243.61        210.29        22.08 o                         
  -8  -3   2        121.16        111.16        13.98 o                         
  -6  -3   2        215.33        219.67        20.09 o                         
  -5  -3   2        121.57        114.21        12.11 o                         
  -4  -3   2        653.00        587.81        39.19 o                         
  -3  -3   2       2505.95       2373.28       130.95 o                         
  -2  -3   2         98.23         99.37         6.28 o                         
  -1  -3   2       2919.28       3073.07       158.26 o                         
   0  -3   2       2749.15       2644.95       136.29 o                         
   1  -3   2        604.00        633.55        41.40 o                         
   2  -3   2        876.08        848.48        36.15 o                         
   3  -3   2        588.15        557.50        26.62 o                         
   4  -3   2        337.37        343.08        21.97 o                         
   5  -3   2         84.28         92.12         6.55 o                         
   6  -3   2        283.49        297.72        12.14 o                         
   7  -3   2        677.71        706.51        31.16 o                         
   8  -3   2         14.87         14.53         2.55 o                         
  -9  -2   2        265.16        296.57        12.34 o                         
  -8  -2   2       1553.29       1597.24        70.90 o                         
  -7  -2   2        203.60        198.44         8.45 o                         
  -6  -2   2       1457.16       1473.01        56.36 o                         
  -5  -2   2       1001.81        965.12        58.98 o                         
  -4  -2   2        184.59        198.06        11.82 o                         
  -3  -2   2         92.21         95.23        10.08 o                         
  -2  -2   2        988.85       1030.07        40.54 o                         
  -1  -2   2        422.09        415.32        18.31 o                         
   0  -2   2        101.86        124.52         9.20 o                         
   1  -2   2        255.32        233.37        12.03 o                         
   2  -2   2       1252.38       1102.44        45.53 o                         
   3  -2   2        435.81        451.14        20.41 o                         
   4  -2   2       1478.64       1459.76        59.33 o                         
   5  -2   2       2006.22       2004.66        80.33 o                         
   6  -2   2         19.31         19.85         3.34 o                         
   7  -2   2        796.26        788.51        43.42 o                         
   8  -2   2        255.91        240.98        20.70 o                         
   9  -2   2         58.39         51.31         6.85 o                         
  -9  -1   2         68.75         62.48         4.64 o                         
  -8  -1   2          6.14          9.13         1.93 o                         
  -7  -1   2        192.23        197.58        10.24 o                         
  -6  -1   2        395.60        399.50        15.68 o                         
  -5  -1   2        114.42        121.79         5.57 o                         
  -4  -1   2       2273.25       2335.83        70.34 o                         
  -2  -1   2       1042.16       1035.91        43.86 o                         
   1  -1   2          9.47         10.01         1.20 o                         
   2  -1   2        142.18        139.24         6.82 o                         
   3  -1   2        316.17        304.33        13.92 o                         
   4  -1   2       1181.21       1305.28        99.66 o                         
   5  -1   2        169.00        205.17        13.62 o                         
   6  -1   2        327.41        355.26        17.15 o                         
   7  -1   2       1291.42       1261.46        50.27 o                         
   8  -1   2          6.58          6.58         1.89 o                         
   9  -1   2        837.14        831.74        88.38 o                         
  -9   0   2        279.37        288.34        14.14 o                         
  -8   0   2       1016.29       1026.13        45.05 o                         
  -7   0   2        427.57        423.87        16.55 o                         
  -6   0   2        891.19        903.78        31.21 o                         
  -5   0   2       1659.75       1687.68        54.88 o                         
  -4   0   2         28.79         33.10         2.17 o                         
  -3   0   2         21.19         28.15         1.79 o                         
  -2   0   2         36.84         30.26         1.65 o                         
  -1   0   2        947.59        876.29        28.07 o                         
   3   0   2        599.60        724.15        35.58 o                         
   5   0   2        970.23        969.04        39.40 o                         
   6   0   2          0.38          7.03         3.13 o                         
   7   0   2        479.73        484.69        22.16 o                         
   8   0   2        186.76        168.73        11.90 o                         
   9   0   2        259.51        272.60        22.30 o                         
  -9   1   2         57.40         58.26         6.72 o                         
  -8   1   2          7.40         11.25         3.21 o                         
  -7   1   2        172.66        176.69         8.93 o                         
  -6   1   2        347.56        340.26        14.41 o                         
  -5   1   2        117.31        122.98         6.18 o                         
  -4   1   2       2067.59       2035.45        69.98 o                         
  -3   1   2       2830.14       2837.28       156.53 o                         
  -2   1   2       1114.96       1128.50        30.65 o                         
   1   1   2          8.00          7.21         0.89 o                         
   2   1   2        152.13        142.70         6.54 o                         
   3   1   2        344.83        333.87        17.99 o                         
   4   1   2       1166.13       1220.84        49.80 o                         
   5   1   2        174.85        194.35         9.85 o                         
   6   1   2        358.79        382.97        24.32 o                         
   7   1   2       1258.93       1090.26        70.24 o                         
   8   1   2          7.65          7.40         3.61 o                         
   9   1   2        802.15        783.68        37.44 o                         
  -9   2   2        232.72        228.87        21.89 o                         
  -8   2   2       1510.83       1487.37        83.89 o                         
  -7   2   2        197.29        209.84        12.33 o                         
  -6   2   2       1379.45       1357.91        47.12 o                         
  -5   2   2        997.50        978.25        33.36 o                         
  -4   2   2        244.77        243.75         9.38 o                         
  -3   2   2        128.70        130.14         4.58 o                         
  -2   2   2        939.35        945.29        40.29 o                         
  -1   2   2        446.95        436.28        18.51 o                         
   0   2   2         94.53        114.23         4.66 o                         
   1   2   2        238.58        206.83         9.75 o                         
   2   2   2       1272.92       1187.38        45.22 o                         
   3   2   2        449.30        492.00        19.85 o                         
   4   2   2       1521.58       1496.83        58.37 o                         
   5   2   2       2038.41       2021.65        79.12 o                         
   7   2   2        785.24        777.62        34.68 o                         
   8   2   2        251.89        258.39        14.85 o                         
   9   2   2         41.13         44.77         6.18 o                         
  -8   3   2        114.26        106.66         8.77 o                         
  -7   3   2        164.08        150.26        10.95 o                         
  -6   3   2        271.44        264.01        13.59 o                         
  -5   3   2        127.06        129.39         7.54 o                         
  -4   3   2        638.94        638.96        22.21 o                         
  -3   3   2       2502.99       2331.74        93.37 o                         
  -2   3   2        102.69         97.64         6.59 o                         
  -1   3   2       2819.07       2756.04       111.61 o                         
   0   3   2       2679.92       2422.93       121.07 o                         
   1   3   2        691.71        760.74        29.57 o                         
   2   3   2        924.15        960.08        38.84 o                         
   3   3   2        712.37        725.27        26.90 o                         
   4   3   2        278.52        272.54        13.36 o                         
   5   3   2         96.29         98.13         6.01 o                         
   6   3   2        289.83        282.98        14.92 o                         
   7   3   2        632.79        659.22        31.05 o                         
   8   3   2         13.29         13.51         3.41 o                         
  -8   4   2        884.96        851.61        40.01 o                         
  -7   4   2        109.71        110.21         8.26 o                         
  -6   4   2        485.91        487.23        23.30 o                         
  -5   4   2       1499.51       1453.13        60.48 o                         
  -4   4   2         61.03         60.62         3.94 o                         
  -3   4   2        799.79        831.26        28.21 o                         
  -2   4   2         58.85         56.76         3.50 o                         
  -1   4   2        310.51        312.50         9.99 o                         
   0   4   2        193.67        192.29         8.04 o                         
   1   4   2        742.36        749.38        24.82 o                         
   2   4   2       1527.50       1492.74        58.92 o                         
   3   4   2          4.39          4.42         1.20 o                         
   4   4   2       1701.38       1649.47        54.22 o                         
   5   4   2        667.97        698.20        48.48 o                         
   6   4   2         55.56         54.25         5.72 o                         
   7   4   2        212.89        213.12        13.09 o                         
   8   4   2        235.02        246.40        14.60 o                         
  -6   5   2        315.01        324.88        16.16 o                         
  -5   5   2          7.93          9.28         1.79 o                         
  -4   5   2        398.27        412.50        18.87 o                         
  -3   5   2       1289.00       1215.31        49.72 o                         
  -2   5   2         21.07         22.96         1.83 o                         
  -1   5   2       1364.95       1309.43        37.58 o                         
   0   5   2        578.72        550.28        33.63 o                         
   1   5   2         40.29         40.06         2.77 o                         
   2   5   2        227.73        232.72         8.65 o                         
   3   5   2        362.47        360.47        14.33 o                         
   4   5   2        109.14        107.04         7.16 o                         
   5   5   2         38.72         41.93         4.46 o                         
   6   5   2        307.40        312.90        16.49 o                         
  -4   6   2         38.08         37.03         2.57 o                         
  -3   6   2         37.59         34.93         2.56 o                         
  -2   6   2        214.03        212.43         9.14 o                         
  -1   6   2        332.62        318.58        12.92 o                         
   0   6   2         23.21         29.91         3.13 o                         
   1   6   2        427.18        417.61        16.53 o                         
   2   6   2        532.28        548.25        25.58 o                         
   3   6   2         17.42         18.38         3.41 o                         
   4   6   2        728.47        787.74        34.95 o                         
  -6  -5   3         10.44         14.90         5.26 o                         
  -5  -5   3         89.73         87.24        10.19 o                         
  -4  -5   3        391.42        396.18        27.63 o                         
   4  -5   3        173.57        176.58        12.51 o                         
   5  -5   3         40.59         39.81         6.44 o                         
   6  -5   3        145.24        130.59        14.61 o                         
  -7  -4   3          7.34          4.78         3.46 o                         
  -6  -4   3       1127.60       1000.29        68.11 o                         
  -5  -4   3        237.53        240.90        19.61 o                         
  -4  -4   3        456.33        445.08        30.36 o                         
  -3  -4   3        742.77        763.80        33.47 o                         
  -1  -4   3         49.99         56.59         6.77 o                         
   0  -4   3         97.61        105.31        10.34 o                         
   1  -4   3        828.49        802.77        51.15 o                         
   2  -4   3        341.83        365.09        22.41 o                         
   3  -4   3        320.65        306.62        15.73 o                         
   4  -4   3       1620.89       1639.80        62.16 o                         
   5  -4   3        226.88        250.74        12.83 o                         
   6  -4   3        416.66        414.69        20.12 o                         
   7  -4   3        490.93        500.51        20.68 o                         
  -7  -3   3         77.17         80.99        11.63 o                         
  -6  -3   3        105.14         90.41        11.56 o                         
  -5  -3   3        205.01        216.47        19.65 o                         
  -4  -3   3        413.97        444.01        20.86 o                         
  -3  -3   3       1245.50       1259.69        50.56 o                         
  -1  -3   3       3707.39       3555.09       199.54 o                         
   0  -3   3       1130.62       1179.08        67.70 o                         
   1  -3   3        699.20        687.67        43.53 o                         
   2  -3   3       1470.23       1386.05        57.00 o                         
   3  -3   3         68.48         69.24         5.35 o                         
   4  -3   3        322.81        309.38        23.11 o                         
   5  -3   3        186.29        190.55        10.66 o                         
   6  -3   3        109.26        107.14         8.30 o                         
   7  -3   3        115.77        112.12        13.80 o                         
   8  -3   3        167.23        186.93        17.00 o                         
  -9  -2   3        603.66        675.53        45.59 o                         
  -8  -2   3        405.64        422.31        33.37 o                         
  -7  -2   3        109.97        113.96        13.32 o                         
  -6  -2   3        991.66       1072.34        67.00 o                         
  -5  -2   3        521.66        518.86        34.26 o                         
  -4  -2   3        401.13        418.88        28.48 o                         
  -3  -2   3       1617.69       1608.63        68.41 o                         
  -2  -2   3        136.02        125.60         8.02 o                         
  -1  -2   3        566.14        672.54        42.31 o                         
   0  -2   3        663.25        620.93        38.86 o                         
   1  -2   3        491.05        467.78        19.39 o                         
   2  -2   3        720.29        759.88        30.70 o                         
   3  -2   3        478.74        511.20        29.62 o                         
   4  -2   3       3338.35       3292.04       128.98 o                         
   5  -2   3       1147.93       1214.60        48.95 o                         
   6  -2   3        823.01        822.47        36.17 o                         
   7  -2   3       1471.41       1447.77        69.54 o                         
   8  -2   3          7.48          5.97         2.10 o                         
   9  -2   3         86.87         81.04         9.27 o                         
  -9  -1   3        225.90        214.47         9.88 o                         
  -8  -1   3        710.82        698.23        25.52 o                         
  -7  -1   3        282.52        281.21        10.95 o                         
  -6  -1   3         51.00         52.87         3.34 o                         
  -5  -1   3        411.50        428.83        13.53 o                         
  -4  -1   3       1985.07       2024.35        55.18 o                         
  -3  -1   3       1011.99       1043.51        29.70 o                         
  -2  -1   3        935.15        978.10        32.28 o                         
   1  -1   3        532.03        538.00        36.81 o                         
   3  -1   3        278.54        273.69        17.11 o                         
   4  -1   3         30.11         30.95         3.35 o                         
   5  -1   3        544.59        566.23        34.44 o                         
   6  -1   3        374.37        399.92        19.40 o                         
   7  -1   3         64.48         73.21         5.92 o                         
   8  -1   3        259.02        298.01        24.14 o                         
   9  -1   3       1170.17       1164.47        94.22 o                         
  -9   0   3        417.46        393.48        16.31 o                         
  -8   0   3        389.04        397.96        16.12 o                         
  -7   0   3          2.41          4.36         1.46 o                         
  -6   0   3       1994.82       1990.77        65.01 o                         
  -5   0   3        843.97        848.67        25.25 o                         
  -4   0   3       1739.63       1720.50        48.31 o                         
  -3   0   3        716.75        662.56        19.71 o                         
  -2   0   3         26.04         24.56         1.56 o                         
  -1   0   3         37.53         36.54         1.77 o                         
   0   0   3        379.50        375.57        12.58 o                         
   5   0   3        120.37        108.81         6.47 o                         
   6   0   3        246.09        282.56        13.91 o                         
   7   0   3       1021.76        977.51        41.24 o                         
   8   0   3        216.59        224.34        19.54 o                         
   9   0   3         55.09         54.31         7.77 o                         
  -9   1   3        224.73        215.94        14.15 o                         
  -8   1   3        780.34        740.41        33.47 o                         
  -7   1   3        249.50        237.45        11.37 o                         
  -6   1   3         47.84         48.30         3.89 o                         
  -5   1   3        366.47        370.58        15.03 o                         
  -4   1   3       1963.41       1951.74        55.54 o                         
  -3   1   3       1061.18       1070.74        30.19 o                         
  -2   1   3        914.07        933.29        27.58 o                         
   1   1   3        614.76        591.21        26.20 o                         
   3   1   3        240.16        239.96        11.11 o                         
   4   1   3         20.99         21.81         2.29 o                         
   5   1   3        519.89        479.18        38.75 o                         
   6   1   3        420.51        436.09        19.09 o                         
   7   1   3         62.99         61.26         8.02 o                         
   8   1   3        262.99        260.81        21.60 o                         
   9   1   3       1123.01       1103.72        54.29 o                         
  -9   2   3        602.26        598.96        31.50 o                         
  -8   2   3        447.31        459.23        23.17 o                         
  -7   2   3        125.31        132.96         9.28 o                         
  -6   2   3       1085.67       1113.52        44.09 o                         
  -5   2   3        523.48        512.80        16.43 o                         
  -4   2   3        398.19        409.33        14.90 o                         
  -3   2   3       1751.27       1754.99        47.66 o                         
  -2   2   3        165.92        156.47         5.06 o                         
  -1   2   3        570.50        653.64        22.01 o                         
   0   2   3        682.10        660.68        21.61 o                         
   1   2   3        472.15        449.11        19.02 o                         
   2   2   3        698.70        721.02        29.82 o                         
   3   2   3        394.87        436.10        19.29 o                         
   4   2   3       3297.18       3326.81       180.89 o                         
   5   2   3       1176.71       1136.50        47.64 o                         
   6   2   3        832.49        838.72        49.16 o                         
   7   2   3       1474.60       1518.82        85.00 o                         
   9   2   3         91.13         84.79         8.64 o                         
  -8   3   3        446.71        456.04        25.76 o                         
  -7   3   3        135.81        119.79         8.48 o                         
  -6   3   3        112.20        118.32         7.86 o                         
  -5   3   3        284.30        283.57        22.81 o                         
  -4   3   3        414.51        418.20        13.43 o                         
  -3   3   3       1215.68       1197.28        34.29 o                         
  -2   3   3         22.17         17.88         2.99 o                         
  -1   3   3       3783.08       3679.57       198.62 o                         
   0   3   3       1099.51       1105.32        36.68 o                         
   1   3   3        722.36        747.23        24.61 o                         
   2   3   3       1519.05       1497.34       103.58 o                         
   3   3   3         93.00         93.22         5.29 o                         
   4   3   3        342.94        336.48        15.05 o                         
   5   3   3        147.07        145.16         8.63 o                         
   6   3   3        104.08        125.81        10.19 o                         
   7   3   3        120.52        116.20         8.51 o                         
   8   3   3        165.26        193.15        13.08 o                         
  -7   4   3         18.90         17.55         4.23 o                         
  -6   4   3       1133.98       1172.54        47.70 o                         
  -5   4   3        241.24        234.51        12.20 o                         
  -4   4   3        444.23        447.13        19.93 o                         
  -3   4   3        790.74        762.37        34.26 o                         
  -2   4   3         58.95         58.74         5.53 o                         
  -1   4   3         47.66         49.97         3.26 o                         
   0   4   3        123.67        133.02         5.99 o                         
   1   4   3        893.27        900.54        29.61 o                         
   2   4   3        320.74        325.45        15.52 o                         
   3   4   3        329.55        304.23        14.35 o                         
   4   4   3       1531.08       1445.94        61.44 o                         
   5   4   3        214.36        233.62        16.74 o                         
   6   4   3        407.41        392.80        19.80 o                         
   7   4   3        449.22        447.69        23.29 o                         
  -6   5   3         11.58         14.64         3.46 o                         
  -5   5   3         73.11         74.44         7.49 o                         
  -4   5   3        405.81        390.82        17.88 o                         
  -3   5   3        292.77        272.00        12.85 o                         
  -2   5   3        115.72        110.76         4.94 o                         
  -1   5   3       1435.01       1388.40        45.54 o                         
   0   5   3        384.65        384.19        12.66 o                         
   1   5   3        364.69        352.65        11.91 o                         
   2   5   3        715.25        714.46        21.86 o                         
   3   5   3         28.31         30.55         3.03 o                         
   4   5   3        163.43        170.72        10.20 o                         
   5   5   3         55.96         61.61         5.40 o                         
   6   5   3        177.50        180.14        10.74 o                         
  -4   6   3         14.78         15.58         1.69 o                         
  -3   6   3        417.34        420.91        15.21 o                         
  -2   6   3        252.81        264.67        11.35 o                         
  -1   6   3         25.21         27.51         2.78 o                         
   0   6   3        283.89        281.47        11.81 o                         
   1   6   3        297.72        313.68        13.09 o                         
   2   6   3         14.09         18.07         3.51 o                         
   3   6   3         85.12         79.46         6.63 o                         
   4   6   3        607.65        619.58        32.69 o                         
  -6  -5   4        162.03        174.15        17.66 o                         
  -5  -5   4        327.36        310.34        24.98 o                         
  -4  -5   4         83.15         70.65         9.05 o                         
  -2  -5   4        186.39        186.92        17.26 o                         
  -1  -5   4        452.05        463.18        31.17 o                         
   0  -5   4         11.30         12.59         4.31 o                         
   1  -5   4        706.99        736.54        44.52 o                         
   2  -5   4        427.86        485.45        30.25 o                         
   3  -5   4         90.43         97.99         8.76 o                         
   4  -5   4        808.79        813.77        32.04 o                         
   5  -5   4        100.29        103.10        10.27 o                         
   6  -5   4         42.25         40.37         7.14 o                         
  -7  -4   4        161.60        151.16        16.34 o                         
  -6  -4   4        756.56        705.78        49.16 o                         
  -5  -4   4          5.84          4.86         3.28 o                         
  -4  -4   4       1460.88       1440.08        58.78 o                         
  -3  -4   4       1044.96        979.39        62.00 o                         
  -2  -4   4        306.08        288.37        22.44 o                         
  -1  -4   4       1013.23       1003.57        61.45 o                         
   1  -4   4        138.77        138.76        12.33 o                         
   3  -4   4        494.35        502.20        21.58 o                         
   4  -4   4        667.76        682.10        29.12 o                         
   5  -4   4         22.27         23.13         3.92 o                         
   6  -4   4        849.41        809.27        71.70 o                         
   7  -4   4        315.51        332.48        18.12 o                         
  -8  -3   4        559.21        653.82        43.64 o                         
  -7  -3   4         65.29         68.62        10.30 o                         
  -6  -3   4        321.09        297.90        23.66 o                         
  -5  -3   4        146.22        147.99        14.83 o                         
  -4  -3   4        183.44        200.14        11.89 o                         
  -3  -3   4        325.32        327.47        18.02 o                         
  -2  -3   4        476.44        468.02        21.17 o                         
  -1  -3   4       1851.82       1770.02        99.68 o                         
   0  -3   4          1.82          2.65         1.88 o                         
   1  -3   4       2649.21       2342.08       141.04 o                         
   2  -3   4        980.06        917.56        41.30 o                         
   3  -3   4        580.84        573.44        25.66 o                         
   4  -3   4       1249.89       1208.48        75.10 o                         
   5  -3   4        136.32        136.89        14.59 o                         
   6  -3   4         19.70         16.33         3.69 o                         
   7  -3   4         70.25         77.42        11.30 o                         
  -9  -2   4         47.65         46.40        10.12 o                         
  -8  -2   4         14.59         17.77         6.18 o                         
  -7  -2   4        267.82        313.35        24.14 o                         
  -6  -2   4        633.34        627.99        44.19 o                         
  -5  -2   4         23.40         18.08         3.66 o                         
  -4  -2   4       1682.69       1658.45        68.13 o                         
  -3  -2   4       1377.88       1331.97        55.11 o                         
  -2  -2   4        156.27        172.17         9.68 o                         
  -1  -2   4       2118.76       2074.10       116.02 o                         
   0  -2   4       1946.27       2058.57       105.90 o                         
   1  -2   4         13.26         11.38         1.70 o                         
   2  -2   4         42.08         40.87         3.77 o                         
   3  -2   4        816.50        855.92        39.48 o                         
   4  -2   4       1322.33       1415.07        76.57 o                         
   5  -2   4         40.95         45.45         4.56 o                         
   6  -2   4       1136.27       1184.93        64.93 o                         
   7  -2   4        431.50        430.40        22.22 o                         
   8  -2   4        240.23        218.24        22.19 o                         
  -9  -1   4        645.85        609.07        27.20 o                         
  -8  -1   4        475.97        470.60        24.95 o                         
  -7  -1   4         33.93         34.64         2.83 o                         
  -6  -1   4        615.19        605.30        23.44 o                         
  -5  -1   4        336.29        336.99        10.52 o                         
  -4  -1   4        145.52        152.08         5.40 o                         
  -3  -1   4        205.24        243.46         9.08 o                         
  -2  -1   4       1337.02       1349.46        36.94 o                         
  -1  -1   4       1799.56       1778.48        73.15 o                         
   0  -1   4        111.93        124.40         5.21 o                         
   2  -1   4       1776.33       1720.63       105.20 o                         
   3  -1   4        891.20        993.15        44.93 o                         
   4  -1   4       2076.41       1968.56        78.32 o                         
   5  -1   4        551.37        560.36        28.17 o                         
   6  -1   4         86.73         84.51         6.60 o                         
   7  -1   4        515.98        529.72        24.50 o                         
   8  -1   4        202.87        208.45        20.02 o                         
   9  -1   4        134.35        151.60        17.44 o                         
  -9   0   4         22.05         26.57         3.37 o                         
  -8   0   4          8.73         13.88         2.48 o                         
  -7   0   4        170.00        182.84         8.74 o                         
  -6   0   4        253.46        257.72         9.82 o                         
  -5   0   4         42.11         46.08         2.99 o                         
  -4   0   4       2136.93       1968.94        59.63 o                         
  -3   0   4       1793.20       1704.86        47.64 o                         
  -2   0   4         73.98         77.50         3.54 o                         
  -1   0   4       1821.32       1798.11        70.25 o                         
   1   0   4        150.10        191.70         8.82 o                         
   2   0   4        725.60        768.92        30.91 o                         
   3   0   4       1854.80       1910.62       105.20 o                         
   4   0   4       1042.05       1081.24        43.58 o                         
   5   0   4        239.50        253.41        12.40 o                         
   6   0   4       1207.00       1293.48        52.74 o                         
   7   0   4        267.51        242.81        19.68 o                         
   8   0   4        443.13        453.03        32.89 o                         
   9   0   4        376.66        375.17        29.99 o                         
  -9   1   4        653.60        694.60        31.86 o                         
  -8   1   4        471.11        430.85        29.84 o                         
  -7   1   4         25.70         25.68         3.53 o                         
  -6   1   4        616.74        610.12        19.47 o                         
  -5   1   4        297.00        285.56        10.80 o                         
  -4   1   4        132.49        132.16         5.76 o                         
  -3   1   4        195.63        220.50         7.95 o                         
  -2   1   4       1316.98       1295.23        37.07 o                         
  -1   1   4       1897.87       1938.38        79.83 o                         
   0   1   4        137.93        143.45         6.47 o                         
   3   1   4        892.51        966.20        39.09 o                         
   4   1   4       2131.63       1999.94        77.63 o                         
   5   1   4        512.88        513.78        33.34 o                         
   6   1   4         83.02         74.24         7.08 o                         
   7   1   4        479.69        484.89        33.70 o                         
   8   1   4        218.14        215.14        18.51 o                         
   9   1   4        133.56        151.34        15.93 o                         
  -9   2   4         36.10         30.86         5.76 o                         
  -8   2   4         15.45         14.95         4.41 o                         
  -7   2   4        271.28        264.99        15.43 o                         
  -6   2   4        668.15        697.01        21.75 o                         
  -5   2   4         28.02         29.81         2.52 o                         
  -4   2   4       1703.90       1673.06        47.29 o                         
  -3   2   4       1388.38       1343.99        38.01 o                         
  -2   2   4        154.21        169.28         5.95 o                         
  -1   2   4       2135.83       2047.49        81.07 o                         
   0   2   4       1786.96       1806.69        59.50 o                         
   2   2   4         56.85         57.75         3.58 o                         
   3   2   4        807.94        796.11        33.37 o                         
   4   2   4       1296.89       1211.15        52.14 o                         
   5   2   4         31.84         30.36         4.60 o                         
   6   2   4       1190.52       1206.13        69.10 o                         
   7   2   4        428.90        467.60        30.02 o                         
   8   2   4        248.12        264.41        20.16 o                         
  -8   3   4        549.90        563.11        28.61 o                         
  -7   3   4         59.27         61.48         6.10 o                         
  -6   3   4        293.66        289.06        15.47 o                         
  -5   3   4        180.76        176.00         7.84 o                         
  -4   3   4        191.09        192.73         7.26 o                         
  -3   3   4        397.80        391.87        12.07 o                         
  -2   3   4        442.89        437.69        13.46 o                         
  -1   3   4       1810.64       1723.70        55.90 o                         
   0   3   4          0.42          2.93         1.94 o                         
   1   3   4       2637.14       2589.75        82.82 o                         
   2   3   4        981.91        984.77        38.59 o                         
   3   3   4        575.62        581.98        25.78 o                         
   4   3   4       1280.52       1316.84        51.61 o                         
   5   3   4        127.31        132.28        10.89 o                         
   6   3   4         17.75         17.63         4.01 o                         
   7   3   4         59.33         63.88         7.95 o                         
   8   3   4        240.12        258.39        15.54 o                         
  -7   4   4        162.66        157.79        10.60 o                         
  -6   4   4        776.65        778.35        33.94 o                         
  -5   4   4          8.49          8.70         2.80 o                         
  -4   4   4       1438.75       1343.54        56.46 o                         
  -3   4   4       1036.49       1113.37        65.02 o                         
  -2   4   4        306.56        300.46        21.21 o                         
  -1   4   4       1005.74       1023.56        34.18 o                         
   0   4   4        118.86        110.72         5.73 o                         
   1   4   4        141.58        136.13         6.67 o                         
   2   4   4         29.99         30.23         2.57 o                         
   3   4   4        518.25        474.64        23.72 o                         
   4   4   4        638.79        611.54        39.15 o                         
   6   4   4        830.84        739.19        46.58 o                         
   7   4   4        299.38        309.09        22.66 o                         
  -6   5   4        176.41        176.98        12.77 o                         
  -5   5   4        358.22        334.46        16.20 o                         
  -4   5   4         73.28         71.38        10.64 o                         
  -3   5   4        139.63        127.57        14.28 o                         
  -2   5   4        204.79        213.21        10.20 o                         
  -1   5   4        426.60        453.69        20.45 o                         
   0   5   4         19.47         18.32         2.53 o                         
   1   5   4        666.87        720.07        31.04 o                         
   2   5   4        412.52        432.96        24.47 o                         
   3   5   4         81.49         93.28         9.31 o                         
   4   5   4        772.47        733.01        46.81 o                         
   5   5   4        115.59        118.34         8.29 o                         
   6   5   4         47.02         46.43         5.42 o                         
  -3   6   4        412.33        448.32        34.48 o                         
  -2   6   4         43.73         47.40         3.08 o                         
  -1   6   4        492.85        512.18        22.81 o                         
   0   6   4        111.36        115.19         6.11 o                         
   1   6   4         20.65         22.88         2.90 o                         
   2   6   4         35.06         40.91         4.74 o                         
   3   6   4        205.33        202.92        12.13 o                         
   0  -6   5         61.77         59.24         8.91 o                         
   1  -6   5        316.08        317.03        23.22 o                         
   2  -6   5        254.09        256.98        19.46 o                         
  -5  -5   5         10.46          8.76         4.05 o                         
  -2  -5   5         56.90         56.37         9.53 o                         
  -1  -5   5         10.49          5.92         4.78 o                         
   0  -5   5        218.14        208.08        17.77 o                         
   1  -5   5       1028.66        987.23        64.43 o                         
   2  -5   5         31.19         37.13         7.47 o                         
   3  -5   5        713.49        692.46        44.05 o                         
   4  -5   5        927.64        957.50        55.38 o                         
   5  -5   5         41.45         41.65         4.86 o                         
  -7  -4   5         83.80         66.08        10.27 o                         
  -6  -4   5        111.08         95.89        12.36 o                         
  -5  -4   5        274.63        255.55        21.08 o                         
  -4  -4   5       1385.14       1442.87        82.39 o                         
  -3  -4   5        228.08        211.45        12.96 o                         
  -2  -4   5       1055.03        992.01        63.40 o                         
  -1  -4   5       1665.67       1585.90        96.59 o                         
   0  -4   5         33.07         35.69         7.14 o                         
   1  -4   5        285.15        297.02        22.59 o                         
   2  -4   5        102.41        101.26        11.85 o                         
   3  -4   5        274.06        264.07        13.64 o                         
   4  -4   5          6.98          5.06         2.04 o                         
   5  -4   5        489.00        475.33        23.68 o                         
   6  -4   5        413.01        347.29        25.85 o                         
  -8  -3   5        161.84        175.51        18.07 o                         
  -7  -3   5        382.69        384.19        30.25 o                         
  -6  -3   5        653.52        697.17        44.30 o                         
  -5  -3   5         14.60         12.22         4.16 o                         
  -4  -3   5        216.78        194.06        31.97 o                         
  -3  -3   5        176.09        196.21        12.51 o                         
  -2  -3   5        286.51        260.77        21.12 o                         
  -1  -3   5         81.51         78.12         9.75 o                         
   0  -3   5       1252.41       1209.51        70.83 o                         
   1  -3   5       2167.19       2162.56       121.46 o                         
   2  -3   5         11.04         10.82         2.15 o                         
   3  -3   5       2076.15       2092.67        82.39 o                         
   4  -3   5       1346.62       1350.82        58.15 o                         
   5  -3   5         30.32         35.51         5.48 o                         
   6  -3   5        578.59        539.12        28.09 o                         
   7  -3   5        163.89        143.69        14.83 o                         
  -8  -2   5         87.35        112.26        24.03 o                         
  -7  -2   5        361.53        401.44        29.36 o                         
  -6  -2   5         44.27         45.19         7.80 o                         
  -5  -2   5        595.90        600.80        40.40 o                         
  -4  -2   5       2158.56       2089.50        82.17 o                         
  -3  -2   5        304.96        276.48        14.71 o                         
  -2  -2   5       1458.10       1425.43        83.27 o                         
  -1  -2   5       2008.68       2005.70       111.68 o                         
   0  -2   5        425.67        451.06        18.30 o                         
   1  -2   5        876.49        881.48        28.90 o                         
   2  -2   5        897.63        965.74        36.54 o                         
   4  -2   5         60.16         62.40         7.84 o                         
   5  -2   5        100.45        122.02         8.61 o                         
   6  -2   5        705.96        809.47        35.89 o                         
   7  -2   5         38.21         36.06         8.68 o                         
   8  -2   5        846.88        706.55        67.81 o                         
  -9  -1   5        676.93        643.64        31.87 o                         
  -8  -1   5        212.64        200.80        10.65 o                         
  -7  -1   5        210.52        213.88         9.35 o                         
  -6  -1   5        956.51        995.81        32.30 o                         
  -5  -1   5        305.97        314.61         9.76 o                         
  -4  -1   5        709.80        678.54        20.21 o                         
  -3  -1   5        598.72        579.91        18.45 o                         
  -2  -1   5        114.03        119.07         4.44 o                         
  -1  -1   5        368.64        419.00        14.47 o                         
   0  -1   5        896.47        915.41        29.93 o                         
   1  -1   5       1419.99       1437.78        57.31 o                         
   2  -1   5        375.70        411.45        17.61 o                         
   3  -1   5       2241.99       2196.45        96.11 o                         
   4  -1   5       1964.57       1974.84        81.00 o                         
   5  -1   5         28.62         30.39         3.77 o                         
   6  -1   5        367.67        384.72        26.25 o                         
   7  -1   5        181.19        159.58        16.74 o                         
   8  -1   5         24.34         30.58         8.24 o                         
  -9   0   5        197.94        189.41         9.42 o                         
  -8   0   5         49.92         51.20         4.21 o                         
  -7   0   5        115.93        115.27         6.41 o                         
  -6   0   5        115.36        128.92         5.95 o                         
  -5   0   5        188.36        194.52         7.72 o                         
  -4   0   5       3141.88       2999.00        82.99 o                         
  -3   0   5        679.33        692.95        20.70 o                         
  -2   0   5       2637.28       2705.22        86.02 o                         
  -1   0   5       2136.79       2103.46        67.20 o                         
   0   0   5         28.17         30.41         2.09 o                         
   1   0   5        655.99        689.44        28.17 o                         
   2   0   5        220.25        203.51         9.68 o                         
   3   0   5         60.81         76.32         4.87 o                         
   4   0   5          1.41          1.23         0.91 o                         
   5   0   5        577.71        622.09        26.90 o                         
   6   0   5         70.95         93.17        10.05 o                         
   7   0   5          0.07          0.22         2.13 o                         
   8   0   5         95.48        114.77        13.39 o                         
   9   0   5        646.81        671.38        46.95 o                         
  -9   1   5        676.87        679.37        31.89 o                         
  -8   1   5        225.34        220.69        13.40 o                         
  -7   1   5        249.01        262.90        11.33 o                         
  -6   1   5        959.44        932.79        29.15 o                         
  -5   1   5        257.88        248.55        10.06 o                         
  -4   1   5        692.18        680.12        21.18 o                         
  -3   1   5        520.61        522.66        16.85 o                         
  -2   1   5         96.27         95.17         4.29 o                         
  -1   1   5        346.94        408.15        15.11 o                         
   0   1   5        885.34        906.09        29.89 o                         
   1   1   5       1544.72       1452.21        80.84 o                         
   2   1   5        366.63        374.73        16.76 o                         
   3   1   5       2248.27       2199.28       120.76 o                         
   4   1   5       1815.30       1815.66        74.39 o                         
   5   1   5         35.55         37.64         5.37 o                         
   6   1   5        316.50        318.72        24.43 o                         
   7   1   5        201.33        210.25        16.63 o                         
   8   1   5         35.04         44.23         7.62 o                         
  -8   2   5        100.64        104.20         8.72 o                         
  -7   2   5        369.94        360.18        19.29 o                         
  -6   2   5         44.92         47.72         4.10 o                         
  -5   2   5        639.08        628.31        19.83 o                         
  -4   2   5       2083.51       1984.55        56.87 o                         
  -3   2   5        288.98        278.10        11.19 o                         
  -2   2   5       1403.77       1418.06        45.86 o                         
  -1   2   5       2006.13       1938.30        62.69 o                         
   0   2   5        379.27        399.42        18.87 o                         
   1   2   5        856.37        854.86        28.80 o                         
   2   2   5        775.02        764.92        34.59 o                         
   3   2   5         49.45         48.11         3.64 o                         
   4   2   5         41.32         41.92         3.66 o                         
   6   2   5        755.43        765.06        47.98 o                         
   7   2   5         35.58         40.77         6.55 o                         
   8   2   5        861.06        890.09        53.02 o                         
  -8   3   5        155.97        147.36        10.99 o                         
  -7   3   5        399.87        397.22        21.08 o                         
  -6   3   5        633.52        638.06        23.94 o                         
  -5   3   5          3.29          4.45         1.30 o                         
  -4   3   5        196.65        207.53        11.21 o                         
  -3   3   5        233.40        236.12         9.13 o                         
  -2   3   5        278.61        269.08         8.87 o                         
  -1   3   5         89.08         94.77         4.56 o                         
   0   3   5       1183.44       1176.11        41.21 o                         
   1   3   5       2093.44       2113.07        68.17 o                         
   2   3   5         13.04         14.31         2.21 o                         
   3   3   5       1945.48       2003.20        80.40 o                         
   4   3   5       1381.14       1432.84        55.99 o                         
   5   3   5         38.99         41.95         5.67 o                         
   6   3   5        614.08        607.24        35.95 o                         
   7   3   5        119.59        107.08        11.33 o                         
  -7   4   5         61.63         58.45         5.98 o                         
  -6   4   5        112.38        114.07         7.96 o                         
  -5   4   5        257.49        252.75        10.52 o                         
  -4   4   5       1326.35       1363.53        45.50 o                         
  -3   4   5        224.71        217.04         8.24 o                         
  -2   4   5       1017.00       1037.30        41.76 o                         
  -1   4   5       1648.10       1678.28        65.57 o                         
   0   4   5         30.72         29.63         3.12 o                         
   1   4   5        274.70        290.73        11.54 o                         
   2   4   5        130.13        134.44         7.49 o                         
   3   4   5        288.20        301.25        13.84 o                         
   4   4   5         14.86         12.95         3.50 o                         
   5   4   5        472.45        478.42        30.61 o                         
   6   4   5        429.79        440.81        26.46 o                         
  -5   5   5          2.42          2.37         1.13 o                         
  -4   5   5        112.56        105.12        13.28 o                         
  -3   5   5        279.05        297.64        24.84 o                         
  -2   5   5         49.61         57.23         3.60 o                         
  -1   5   5          7.45          6.47         1.41 o                         
   0   5   5        198.94        199.66        10.45 o                         
   1   5   5       1040.18       1109.71        44.31 o                         
   2   5   5         30.51         30.26         3.51 o                         
   3   5   5        685.56        698.01        42.94 o                         
   4   5   5        882.71        855.13        53.80 o                         
   5   5   5         50.74         48.72         6.62 o                         
  -3   6   5         93.97        103.10        13.54 o                         
  -2   6   5        118.03        122.07         5.31 o                         
  -1   6   5        824.87        804.69        43.59 o                         
   0   6   5         69.30         71.80         4.44 o                         
   1   6   5        327.00        337.62        16.35 o                         
   2   6   5        282.55        298.11        15.67 o                         
   0  -6   6        188.36        174.26        17.19 o                         
   0  -5   6         54.11         63.36         9.90 o                         
   1  -5   6        122.90        135.11        14.54 o                         
   2  -5   6         42.68         48.76         9.02 o                         
   3  -5   6        581.07        571.21        39.37 o                         
   4  -5   6        183.91        204.18        18.36 o                         
  -6  -4   6         30.75         32.53         7.91 o                         
  -5  -4   6        330.80        316.07        24.65 o                         
  -4  -4   6        368.30        385.62        28.07 o                         
   0  -4   6        426.04        398.20        30.25 o                         
   2  -4   6         45.03         61.45        13.54 o                         
   3  -4   6        206.22        219.94        13.03 o                         
   4  -4   6        315.65        303.67        29.20 o                         
   5  -4   6         23.50         21.32         4.33 o                         
   6  -4   6         42.89         27.74         5.30 o                         
  -7  -3   6        745.57        774.51        48.02 o                         
  -6  -3   6        197.80        234.06        19.94 o                         
  -5  -3   6        482.55        442.76        31.79 o                         
  -4  -3   6        952.98        829.74        53.98 o                         
  -3  -3   6        195.54        199.03        18.47 o                         
  -2  -3   6        176.55        165.14        16.19 o                         
  -1  -3   6        351.20        325.75        29.10 o                         
   0  -3   6        510.82        488.65        33.34 o                         
   1  -3   6        520.33        485.41        35.21 o                         
   2  -3   6        263.59        263.61        10.35 o                         
   3  -3   6       1367.12       1295.06        76.55 o                         
   4  -3   6        137.42        136.27         9.87 o                         
   5  -3   6        278.88        295.95        27.28 o                         
   6  -3   6        406.93        392.50        32.16 o                         
   7  -3   6          8.51          7.69         3.97 o                         
  -8  -2   6        187.89        198.07        19.43 o                         
  -7  -2   6          5.18          6.51         3.83 o                         
  -6  -2   6        281.77        294.33        22.52 o                         
  -5  -2   6        444.10        422.67        31.28 o                         
  -4  -2   6        194.12        178.13        16.34 o                         
  -2  -2   6       1408.65       1386.77        57.41 o                         
  -1  -2   6        775.11        808.03        50.85 o                         
   0  -2   6        884.01        858.94        28.71 o                         
   1  -2   6       1716.27       1782.77        61.23 o                         
   2  -2   6         76.35         69.85         5.56 o                         
   3  -2   6        509.65        548.49        23.88 o                         
   4  -2   6        197.71        209.68        13.38 o                         
   5  -2   6        275.11        289.69        16.14 o                         
   6  -2   6         80.47         69.69        10.67 o                         
   7  -2   6        190.77        215.77        20.82 o                         
  -8  -1   6         12.39         11.24         1.59 o                         
  -7  -1   6        915.72        914.40        33.99 o                         
  -6  -1   6        381.94        385.87        14.28 o                         
  -5  -1   6        322.51        359.90        12.66 o                         
  -4  -1   6       2185.26       2159.15        66.21 o                         
  -3  -1   6        244.11        237.64         7.92 o                         
  -2  -1   6        577.50        560.17        17.13 o                         
  -1  -1   6        720.93        714.22        25.48 o                         
   0  -1   6       1267.68       1254.18        43.17 o                         
   1  -1   6        180.00        194.46         8.05 o                         
   2  -1   6        155.98        154.82         9.25 o                         
   3  -1   6       1496.71       1541.97        61.50 o                         
   4  -1   6       1059.93       1115.18        45.55 o                         
   5  -1   6        354.42        368.03        53.01 o                         
   6  -1   6        988.70        990.17        63.21 o                         
   7  -1   6         76.02         63.25         9.79 o                         
   8  -1   6        234.62        249.81        23.00 o                         
  -8   0   6        117.62        110.09         6.35 o                         
  -7   0   6         12.06         11.92         2.19 o                         
  -6   0   6         90.39         94.06         5.46 o                         
  -5   0   6        245.46        261.66        11.38 o                         
  -4   0   6        997.25       1005.35        34.11 o                         
  -3   0   6          7.97          7.67         1.28 o                         
  -2   0   6       3332.28       3165.10       100.81 o                         
  -1   0   6        494.81        511.06        25.00 o                         
   0   0   6        543.25        554.42        19.13 o                         
   1   0   6       1694.56       1732.64        55.77 o                         
   2   0   6        369.53        360.05        16.12 o                         
   3   0   6        817.52        795.88        33.70 o                         
   4   0   6        513.31        512.09        22.61 o                         
   5   0   6        235.88        261.58        19.57 o                         
   6   0   6         61.23         76.68         9.38 o                         
   7   0   6        267.38        298.23        23.77 o                         
   8   0   6        634.40        724.14        48.87 o                         
  -8   1   6          7.18          8.02         2.72 o                         
  -7   1   6        920.43        912.05        32.69 o                         
  -6   1   6        393.20        398.64        13.94 o                         
  -5   1   6        334.96        330.47        12.14 o                         
  -4   1   6       2103.50       2000.45        67.54 o                         
  -3   1   6        221.67        214.00         8.18 o                         
  -2   1   6        557.72        567.28        17.24 o                         
  -1   1   6        684.87        706.14        24.18 o                         
   0   1   6       1386.52       1405.64        43.35 o                         
   1   1   6        191.54        195.01         9.42 o                         
   2   1   6        230.79        217.68        12.73 o                         
   3   1   6       1525.51       1509.47        60.52 o                         
   4   1   6       1049.16       1053.28        63.14 o                         
   5   1   6        359.67        398.68        25.61 o                         
   6   1   6       1020.78       1050.52        61.63 o                         
   7   1   6         70.43         73.04         9.35 o                         
   8   1   6        232.66        246.75        21.16 o                         
  -8   2   6        186.30        184.15        14.29 o                         
  -7   2   6          5.46          6.85         2.56 o                         
  -6   2   6        249.25        250.96        14.91 o                         
  -5   2   6        470.10        463.28        15.68 o                         
  -4   2   6        207.27        210.32         8.06 o                         
  -3   2   6         74.51         70.16         3.82 o                         
  -2   2   6       1369.77       1383.19        39.36 o                         
  -1   2   6        798.81        813.55        27.56 o                         
   0   2   6        852.93        860.49        28.84 o                         
   1   2   6       1733.45       1792.45        57.57 o                         
   3   2   6        486.34        428.12        30.69 o                         
   4   2   6        273.08        288.52        12.71 o                         
   5   2   6        302.86        305.44        20.82 o                         
   6   2   6         80.30         82.28         8.98 o                         
   7   2   6        194.36        196.60        17.15 o                         
   8   2   6        687.66        665.19        44.08 o                         
  -7   3   6        685.05        638.43        31.59 o                         
  -6   3   6        206.95        200.26        12.19 o                         
  -5   3   6        456.83        444.10        17.15 o                         
  -4   3   6        915.27        883.66        30.04 o                         
  -3   3   6        260.16        259.24         9.94 o                         
  -2   3   6        175.12        171.23         8.97 o                         
  -1   3   6        343.97        379.94        29.40 o                         
   0   3   6        455.78        461.98        20.36 o                         
   1   3   6        546.29        537.44        60.31 o                         
   2   3   6        273.12        269.40        12.65 o                         
   3   3   6       1481.68       1423.69        54.74 o                         
   4   3   6        128.38        132.83        11.48 o                         
   5   3   6        299.81        330.90        21.93 o                         
   6   3   6        450.45        418.74        27.71 o                         
  -6   4   6         11.63         11.02         2.76 o                         
  -5   4   6        306.67        296.97        12.29 o                         
  -4   4   6        369.59        375.02        14.31 o                         
  -3   4   6        271.18        269.34        14.84 o                         
  -2   4   6        853.63        810.95        34.77 o                         
  -1   4   6        163.39        166.19         8.71 o                         
   0   4   6        409.20        408.18        18.24 o                         
   1   4   6        622.47        636.56        28.76 o                         
   2   4   6         78.51         78.47         5.37 o                         
   3   4   6        196.18        219.67        16.71 o                         
   4   4   6        369.15        341.58        22.41 o                         
   6   4   6         41.99         43.16         6.48 o                         
  -4   5   6        635.60        645.49        28.48 o                         
  -3   5   6         69.69         73.31         4.91 o                         
  -2   5   6        190.05        183.90         9.71 o                         
  -1   5   6        228.30        233.00        11.62 o                         
   0   5   6         60.68         59.89         4.51 o                         
   1   5   6        117.05        117.23         9.79 o                         
   2   5   6         48.62         55.34         7.47 o                         
   3   5   6        548.31        558.67        36.32 o                         
   4   5   6        183.20        171.28        15.01 o                         
   0   6   6        178.95        159.49        30.43 o                         
  -5  -4   7          6.56          9.57         4.49 o                         
   4  -4   7        283.87        344.96        23.36 o                         
   5  -4   7         50.73         47.28         7.99 o                         
  -6  -3   7          4.19          8.46         6.84 o                         
  -5  -3   7        766.95        788.35        51.33 o                         
  -4  -3   7        620.93        629.32        41.06 o                         
   0  -3   7        130.40        116.28        13.25 o                         
   2  -3   7        323.78        326.33        12.01 o                         
   3  -3   7        374.46        307.50        23.07 o                         
   4  -3   7          7.64          6.22         3.28 o                         
   5  -3   7        624.96        530.49        40.40 o                         
   6  -3   7        330.02        292.89        27.52 o                         
  -7  -2   7        294.65        269.60        31.28 o                         
  -6  -2   7        199.69        223.09        19.98 o                         
  -5  -2   7          4.91          7.88         3.97 o                         
  -4  -2   7        106.00        105.57        11.70 o                         
  -1  -2   7        113.67        102.25        12.29 o                         
   0  -2   7        905.51        863.28        30.50 o                         
   1  -2   7        916.21        954.73        39.32 o                         
   2  -2   7        119.46        119.12         8.83 o                         
   3  -2   7       1833.23       1808.85       106.38 o                         
   4  -2   7        439.79        435.59        30.47 o                         
   5  -2   7         66.33         60.23         9.42 o                         
   7  -2   7        168.48        177.10        20.16 o                         
  -8  -1   7        189.67        196.88        10.21 o                         
  -7  -1   7        584.44        572.24        19.82 o                         
  -6  -1   7         10.70         10.70         1.41 o                         
  -5  -1   7       1374.56       1369.16        44.81 o                         
  -4  -1   7       1471.62       1522.56        46.62 o                         
  -3  -1   7        155.74        162.90         6.92 o                         
  -2  -1   7       1890.86       1793.04        59.15 o                         
  -1  -1   7        126.36        130.00         7.22 o                         
   0  -1   7         14.20         15.83         2.19 o                         
   1  -1   7         33.42         37.72         3.15 o                         
   2  -1   7        211.52        224.08        12.45 o                         
   3  -1   7        275.48        293.81        14.72 o                         
   4  -1   7        163.90        173.45        15.97 o                         
   5  -1   7        966.74       1042.24        62.07 o                         
   6  -1   7        430.16        443.13        32.23 o                         
   7  -1   7        166.28        190.97        18.95 o                         
  -8   0   7         55.77         52.74         4.22 o                         
  -7   0   7        460.46        478.96        18.21 o                         
  -6   0   7        187.27        186.11         8.64 o                         
  -5   0   7          5.97          4.98         1.44 o                         
  -4   0   7        227.52        230.85         8.96 o                         
  -3   0   7         69.07         74.40         3.99 o                         
  -2   0   7        546.28        551.68        17.68 o                         
  -1   0   7         20.87         22.71         2.22 o                         
   0   0   7       2613.45       2617.06        83.56 o                         
   1   0   7        865.19        879.80        29.70 o                         
   2   0   7        294.49        294.33        14.78 o                         
   3   0   7       1776.04       1858.77       104.76 o                         
   4   0   7        308.19        365.75        25.13 o                         
   5   0   7         31.56         26.57         5.67 o                         
   6   0   7         79.75         82.20        10.12 o                         
   7   0   7        210.99        225.34        20.02 o                         
  -8   1   7        205.95        205.25        12.86 o                         
  -7   1   7        579.00        560.27        26.82 o                         
  -6   1   7         11.98         10.38         2.21 o                         
  -5   1   7       1380.88       1379.81        40.43 o                         
  -4   1   7       1457.30       1354.89        41.99 o                         
  -3   1   7        155.42        165.84         6.76 o                         
  -2   1   7       1900.40       1864.03        59.63 o                         
  -1   1   7        152.84        159.12         6.87 o                         
   0   1   7          8.73          9.00         1.55 o                         
   1   1   7         35.43         37.43         2.80 o                         
   2   1   7        280.92        283.29        17.59 o                         
   3   1   7        273.86        284.63        13.77 o                         
   4   1   7        215.37        223.83        15.75 o                         
   5   1   7        925.34        964.93        59.79 o                         
   6   1   7        389.36        431.80        30.25 o                         
  -7   2   7        309.94        312.01        16.91 o                         
  -6   2   7        243.59        230.54        13.28 o                         
  -5   2   7          6.79          7.12         1.87 o                         
  -4   2   7        119.98        118.82         6.38 o                         
  -3   2   7        487.72        506.26        16.57 o                         
  -2   2   7        208.75        202.37         8.97 o                         
  -1   2   7        130.83        138.59         6.45 o                         
   0   2   7        935.12        963.44        31.04 o                         
   1   2   7        890.68        933.61        31.72 o                         
   2   2   7        134.46        141.97         8.40 o                         
   3   2   7       1777.32       1754.69        70.58 o                         
   4   2   7        411.05        405.34        27.45 o                         
   5   2   7         67.26         69.95         8.02 o                         
   6   2   7         71.74         80.14         9.38 o                         
   7   2   7        147.23        149.87        14.98 o                         
  -6   3   7          2.79          1.49         1.88 o                         
  -5   3   7        781.56        790.85        28.32 o                         
  -4   3   7        598.65        606.50        27.91 o                         
  -3   3   7         11.82         10.91         2.45 o                         
  -2   3   7        407.40        407.47        18.83 o                         
  -1   3   7        644.65        619.17        26.64 o                         
   0   3   7        115.18        122.42        11.11 o                         
   1   3   7        328.41        333.39        15.47 o                         
   2   3   7        293.12        278.24        14.27 o                         
   3   3   7        344.83        341.94        22.66 o                         
   4   3   7          9.68          9.05         3.31 o                         
   5   3   7        611.27        615.89        37.20 o                         
   6   3   7        344.44        364.79        27.93 o                         
  -5   4   7          2.36          4.67         1.64 o                         
  -4   4   7         17.77         22.84         2.55 o                         
  -3   4   7        158.75        167.40         9.68 o                         
  -2   4   7        460.38        495.80        30.82 o                         
  -1   4   7         20.96         21.96         2.55 o                         
   0   4   7       1092.05       1181.96        58.54 o                         
   1   4   7        689.95        735.22        31.31 o                         
   2   4   7        174.52        179.82        14.98 o                         
   3   4   7        360.39        373.99        25.76 o                         
   4   4   7        268.67        297.35        22.63 o                         
   5   4   7         48.95         57.62         8.76 o                         
  -3   5   7          4.88          9.04         2.10 o                         
  -2   5   7        438.13        408.65        32.25 o                         
  -1   5   7        327.32        343.36        16.22 o                         
   0   5   7         23.11         23.88         4.78 o                         
   1   5   7          5.45          4.95         1.78 o                         
   2   5   7         88.20         92.98        10.38 o                         
   3   5   7        332.61        337.64        24.95 o                         
   4  -4   8         21.34         26.44         2.97 o                         
  -6  -3   8         76.88         77.09        11.00 o                         
  -4  -3   8        179.23        209.29        18.25 o                         
   2  -3   8         40.29         44.02         3.29 o                         
   3  -3   8        137.48        140.37        10.41 o                         
   4  -3   8        363.66        170.07        16.38 o                         
   5  -3   8        233.64        104.17        13.28 o                         
  -6  -2   8         41.80         48.87        10.45 o                         
  -5  -2   8        278.77        280.53        22.70 o                         
  -4  -2   8        560.25        606.32        38.86 o                         
   0  -2   8       1347.06       1360.85        71.79 o                         
   1  -2   8        341.09        357.65        21.78 o                         
   2  -2   8        758.97        806.27        43.27 o                         
   3  -2   8       1300.12       1099.57        71.46 o                         
   4  -2   8         12.68         15.31         5.00 o                         
   5  -2   8        550.48        525.66        38.60 o                         
   6  -2   8        161.45        158.81        17.74 o                         
  -6  -1   8        119.59        124.86         5.56 o                         
  -5  -1   8        448.33        459.23        16.80 o                         
  -4  -1   8        232.79        227.60         9.01 o                         
  -3  -1   8        182.73        197.67         8.58 o                         
  -2  -1   8       1406.97       1385.60        52.72 o                         
  -1  -1   8          8.94         11.42         2.56 o                         
   0  -1   8        638.37        651.10        26.49 o                         
   1  -1   8        233.93        249.55        13.29 o                         
   3  -1   8         29.06         34.55         5.92 o                         
   4  -1   8        160.41        160.28        15.53 o                         
   5  -1   8        822.77        826.21        53.72 o                         
   6  -1   8         22.78         16.60         5.70 o                         
   7  -1   8        918.83        965.52        60.42 o                         
  -7   0   8        521.78        505.48        18.99 o                         
  -6   0   8        264.54        264.91        11.24 o                         
  -5   0   8        261.71        281.47        11.64 o                         
  -4   0   8          5.72          6.33         1.53 o                         
  -3   0   8         62.99         62.43         3.66 o                         
  -2   0   8        217.84        226.53         9.70 o                         
  -1   0   8        411.99        410.75        15.45 o                         
   0   0   8       1873.77       1842.86        59.96 o                         
   1   0   8         71.45         69.14         5.18 o                         
   2   0   8        492.69        554.51        34.40 o                         
   3   0   8       1333.97       1277.33        74.18 o                         
   4   0   8        110.20        109.32        11.00 o                         
   5   0   8        661.17        652.94        42.32 o                         
   6   0   8        237.40        221.88        19.28 o                         
   7   0   8          2.82          1.88         2.61 o                         
  -7   1   8         27.96         29.07         4.62 o                         
  -5   1   8        479.95        497.21        25.59 o                         
  -4   1   8        226.94        223.33         8.98 o                         
  -3   1   8        218.82        228.32         9.69 o                         
  -2   1   8       1283.69       1280.90        44.27 o                         
  -1   1   8         17.21         13.98         2.21 o                         
   0   1   8        577.41        600.33        22.02 o                         
   1   1   8        284.68        301.12        11.45 o                         
   2   1   8         60.65         62.05         4.29 o                         
   3   1   8         39.65         38.30         5.59 o                         
   4   1   8        189.04        204.66        15.38 o                         
   5   1   8        781.90        859.92        52.29 o                         
   6   1   8         24.19         24.54         6.15 o                         
   7   1   8        863.89        837.73        56.74 o                         
  -6   2   8         60.05         67.05         6.15 o                         
  -5   2   8        280.08        274.18        14.83 o                         
  -4   2   8        553.11        554.85        21.31 o                         
  -3   2   8          8.20         10.89         3.86 o                         
  -2   2   8         46.04         44.70         4.33 o                         
  -1   2   8         66.00         65.73         5.10 o                         
   0   2   8       1253.61       1253.60        82.29 o                         
   1   2   8        343.83        340.23        16.12 o                         
   2   2   8        728.29        644.99        43.60 o                         
   3   2   8       1286.54       1290.13        70.28 o                         
   4   2   8         10.29          9.05         3.35 o                         
   5   2   8        520.68        550.21        35.32 o                         
   6   2   8        167.35        171.91        15.49 o                         
  -6   3   8         68.51         67.66         7.67 o                         
  -5   3   8        535.98        515.83        21.10 o                         
  -4   3   8        181.60        184.76         9.41 o                         
  -3   3   8        322.43        331.89        16.78 o                         
  -2   3   8        872.24        912.50        38.68 o                         
  -1   3   8         39.27         40.10         3.86 o                         
   0   3   8        503.87        505.57        22.61 o                         
   1   3   8        390.76        393.82        18.10 o                         
   2   3   8         27.28         36.39         5.96 o                         
   3   3   8        117.39        117.01        11.63 o                         
  -4   4   8        164.60        173.94        10.96 o                         
  -3   4   8        148.57        135.02         9.41 o                         
  -2   4   8          4.46          4.84         1.84 o                         
  -1   4   8        505.73        530.03        23.85 o                         
   0   4   8        449.11        485.95        31.31 o                         
   1   4   8         37.07         47.95         7.25 o                         
   2   4   8        487.29        481.32        32.31 o                         
   3   4   8        649.45        648.52        41.32 o                         
   4   4   8         15.47         16.67         4.86 o                         
  -1   5   8         10.42         11.67         2.36 o                         
   0   5   8        404.86        430.29        31.06 o                         
   1   5   8        257.84        287.04        22.55 o                         
  -5  -3   9         49.34         52.80         9.20 o                         
   2  -3   9        323.18        344.58        15.17 o                         
   3  -3   9        461.22        454.11        20.83 o                         
   4  -3   9         70.92         78.45         8.35 o                         
  -6  -2   9        110.45        122.90        14.09 o                         
  -4  -2   9        262.10        279.24        23.00 o                         
  -1  -2   9        145.47        144.90         8.98 o                         
   0  -2   9        145.99        132.17        18.86 o                         
   1  -2   9         23.69         26.42         4.16 o                         
   2  -2   9        644.69        641.65        38.71 o                         
   3  -2   9        261.66        265.81        19.17 o                         
   4  -2   9        327.31        241.71        23.11 o                         
   5  -2   9        705.33        573.17        45.48 o                         
  -6  -1   9        138.40        129.81        16.56 o                         
  -5  -1   9        274.95        288.88        10.65 o                         
  -4  -1   9         66.20         66.70         3.70 o                         
  -3  -1   9        761.25        754.26        31.09 o                         
  -2  -1   9        487.16        480.69        37.88 o                         
  -1  -1   9        474.31        465.35        28.96 o                         
   0  -1   9       1638.75       1570.44        61.55 o                         
   1  -1   9        117.57        116.06         7.46 o                         
   2  -1   9        291.06        293.53        14.66 o                         
   3  -1   9        670.11        643.84        33.87 o                         
   4  -1   9         88.28         72.60         9.83 o                         
   5  -1   9          6.13          4.86         3.24 o                         
   6  -1   9         14.52         10.67         5.00 o                         
  -6   0   9        113.62        108.41         6.07 o                         
  -5   0   9        726.39        700.58        25.00 o                         
  -4   0   9        440.53        426.00        16.33 o                         
  -3   0   9         50.46         50.18         4.36 o                         
  -2   0   9        292.54        300.26        14.52 o                         
  -1   0   9        225.97        243.61        12.40 o                         
   0   0   9        527.25        505.36        22.62 o                         
   1   0   9        182.30        170.81         9.75 o                         
   2   0   9       1238.96       1271.76        52.40 o                         
   3   0   9         76.32         78.41         8.87 o                         
   4   0   9        359.79        374.69        26.86 o                         
   5   0   9        759.13        717.81        46.58 o                         
   6   0   9          1.27          3.83         3.42 o                         
  -6   1   9        154.34        161.13        10.50 o                         
  -5   1   9        269.41        253.12        14.42 o                         
  -4   1   9         53.37         51.80         4.40 o                         
  -3   1   9        768.60        764.54        33.11 o                         
  -2   1   9        499.85        484.84        22.23 o                         
  -1   1   9        468.92        454.92        21.19 o                         
   0   1   9       1641.38       1499.12        88.49 o                         
   1   1   9        129.11        125.00        10.78 o                         
   2   1   9        288.21        268.54        20.05 o                         
   3   1   9        671.19        612.68        39.48 o                         
   4   1   9        104.24         92.50         9.72 o                         
   5   1   9          6.78          6.88         3.86 o                         
   6   1   9         22.96         16.49         4.97 o                         
  -6   2   9         97.22        105.47         8.46 o                         
  -5   2   9        923.46        919.96        44.34 o                         
  -4   2   9        279.90        279.18        14.89 o                         
  -3   2   9         86.25        103.21        10.67 o                         
  -2   2   9        384.28        376.83        19.82 o                         
  -1   2   9        169.00        151.01        12.84 o                         
   0   2   9        137.67        125.47        11.52 o                         
   1   2   9         23.58         28.22         5.56 o                         
   2   2   9        605.11        639.00        40.11 o                         
   3   2   9        270.91        268.46        20.05 o                         
   4   2   9        309.34        351.84        22.89 o                         
   5   2   9        699.33        767.93        44.19 o                         
  -5   3   9         46.92         50.69         5.44 o                         
  -4   3   9          2.91          2.69         3.16 o                         
  -3   3   9        471.44        484.42        23.88 o                         
  -2   3   9        229.46        216.49        12.20 o                         
  -1   3   9        165.74        185.27        11.52 o                         
   0   3   9       1014.51       1124.48        67.00 o                         
   1   3   9        182.78        193.88        16.04 o                         
   2   3   9        330.27        350.44        24.62 o                         
   3   3   9        408.71        462.23        32.31 o                         
   4   3   9         70.13         69.73         8.98 o                         
  -3   4   9         80.94         84.50         8.43 o                         
  -2   4   9        106.85        106.54        10.91 o                         
  -1   4   9        124.64        129.96        13.39 o                         
   0   4   9         29.32         37.79         6.77 o                         
   1   4   9         30.31         28.15         6.15 o                         
   2   4   9        246.66        268.90        20.86 o                         
   2  -3  10        679.70        755.82        43.60 o                         
   0  -2  10        191.27        193.25         9.73 o                         
   1  -2  10         25.06         29.38         3.41 o                         
   2  -2  10         44.34         37.61         4.50 o                         
   3  -2  10         24.54         22.23         4.44 o                         
   4  -2  10        382.75        274.98        23.70 o                         
  -5  -1  10         64.08         66.73         4.36 o                         
  -4  -1  10        247.11        258.93        11.42 o                         
  -3  -1  10        195.01        193.99        12.12 o                         
  -2  -1  10         12.56         10.23         2.09 o                         
  -1  -1  10        894.32        853.85        35.37 o                         
   0  -1  10        815.93        804.26        34.33 o                         
   1  -1  10        168.07        161.20        21.54 o                         
   2  -1  10        647.85        645.29        39.43 o                         
   3  -1  10        171.60        163.82        15.68 o                         
   4  -1  10         10.14          8.54         4.20 o                         
  -5   0  10        393.41        386.96        21.84 o                         
  -4   0  10         58.72         52.54         4.61 o                         
  -3   0  10        268.58        273.02        13.75 o                         
  -2   0  10        293.01        299.44        15.04 o                         
  -1   0  10         12.06         13.43         2.71 o                         
   0   0  10        187.83        192.04        10.79 o                         
   1   0  10        183.76        163.89        13.43 o                         
   2   0  10         76.81         78.45         8.72 o                         
   3   0  10        122.54        129.34        12.55 o                         
   4   0  10        448.62        450.23        31.68 o                         
   5   0  10        271.04        294.11        23.66 o                         
  -5   1  10         57.58         68.00         9.31 o                         
  -4   1  10        231.78        239.21        18.33 o                         
  -3   1  10        202.89        200.72        15.23 o                         
  -2   1  10         17.74         15.82         3.94 o                         
  -1   1  10        876.35        829.26        50.37 o                         
   0   1  10        798.07        815.50        48.76 o                         
   1   1  10        160.44        162.31        13.54 o                         
   2   1  10        660.54        655.70        40.66 o                         
   3   1  10        194.00        196.64        15.64 o                         
   4   1  10         10.16         15.97         4.78 o                         
  -4   2  10         21.08         12.81         4.31 o                         
  -3   2  10        712.37        714.98        45.04 o                         
  -2   2  10        371.96        389.63        26.86 o                         
  -1   2  10        140.95        148.14        13.06 o                         
   0   2  10        189.41        200.94        15.86 o                         
   1   2  10         24.44         23.14         5.19 o                         
   2   2  10         48.50         44.05         6.59 o                         
  -3   3  10        211.54        205.13        17.85 o                         
  -2   3  10          9.37         11.96         4.42 o                         
  -1   3  10        559.57        522.61        34.92 o                         
   0   3  10        644.58        708.17        44.93 o                         
   1   3  10         46.16         47.65         7.29 o                         
   2   3  10        713.73        768.48        47.95 o                         
   0  -2  11        240.43        263.87        36.94 o                         
   1  -2  11         41.57         39.40         5.02 o                         
   2  -2  11         14.62         18.85         3.46 o                         
  -3  -1  11         53.15         50.49         7.95 o                         
  -2  -1  11        113.62        113.22         7.11 o                         
  -1  -1  11        147.82        139.38         9.44 o                         
   0  -1  11        132.76        140.68         8.64 o                         
   1  -1  11        231.75        222.26        12.24 o                         
   2  -1  11        450.86        380.03        27.26 o                         
   3  -1  11         20.27         14.39         4.64 o                         
  -3   0  11        262.38        258.76        13.42 o                         
  -2   0  11          1.33          2.40         1.59 o                         
  -1   0  11        295.94        295.45        15.51 o                         
   0   0  11        333.36        314.31        21.89 o                         
   1   0  11         15.28         13.10         3.68 o                         
   2   0  11        104.33        100.45        10.49 o                         
   3   0  11        260.64        250.61        24.03 o                         
  -3   1  11         45.58         43.75         6.15 o                         
  -2   1  11        118.61        127.28        11.11 o                         
  -1   1  11        170.40        168.56        13.21 o                         
   0   1  11        132.65        128.20        12.07 o                         
   1   1  11        222.40        201.79        16.74 o                         
   3   1  11         25.74         25.46         6.04 o                         
  -2   2  11          2.18          0.26         1.88 o                         
  -1   2  11        692.19        700.00        43.90 o                         
   0   2  11        241.46        243.84        19.28 o                         
   1   2  11         35.13         41.84         6.62 o                         
   2   2  11         25.07         25.35         6.11 o                         
                                                                                
